# Supplementary material for: Genome-Wide Analysis of ZmDREB Genes and Their Association with Natural Variation in Drought Tolerance at Seedling Stage of Zea mays L
Source: PLoS Genet. 2013 Sep 26;9(9):e1003790. doi: 10.1371/journal.pgen.1003790 (PMC3784558; doi:10.1371/journal.pgen.1003790)
Supplement: Table S1 — Two hundred and ten AP2/ERF super family maize genes and their corresponding protein sequences. The gene accession number and the protein sequences were based on the maize genome sequence database (version 5b.60, http://www.maizegdb.org/). The full-length of the protein sequences were analyzed and classified into different subfamilies based on the sequence homology of the AP2/ERF DNA-binding domains. A: DREB (dehydration-responsive element-binding protein) subfamily; B: ERF (ethylene-responsive factor) subfamily; WLG = a WLG motif within a protein. (XLSX) [file pgen.1003790.s007.xlsx]

## Sheet: Sheet1
Table S1. Two hundred and ten AP2/ERF super family maize genes and their corresponding protein sequences.
The gene accession number and the protein sequences were based on the maize genome sequence database (version 5b.60) (http://www.maizegdb.org/). The full-length of the protein sequences were analyzed and classified into different subfamilies based on the sequence homology of the AP2/ERF DNA-binding domains. A: DREB (dehydration-responsive element-binding protein) subfamily; B: ERF (ethylene-respo…
Gene code	Protein sequence	Classification
GRMZM2G000520_P01	maeqqpphspypavqvqrpgppaghsrqagsasasphspspvvqgdyygtaaaaatssgepsprssgkhafyrgircrsgkwvseireprkarriwlgtyptpemaaaaydvaaralrgadavlnfpgaiasraapasaspadiraaaaaaaqaqleysqsqgaasnplaaaaaqgrhqqqhhgasstatadaagytapqqemgtdefmdeeaifempqllrnmaagmmmspprlspdtsdespdpseageslwsyhdp	AP2(A+B)163
GRMZM2G002119_P01	mdptlravlsrggggsggarggggggahyrgvrkrpwgryateirdpwkktrvwlgtfdtpveaalaydcaartlrgakaktnfpadhaaqaqqqrqrlrlapllrqppprhvsfggvdvhvdcptpwhsvclqttqtaaaaaaplpttapmplaseppstalalelgtgrsraglpfdlneapsc	AP2(A+B)163
GRMZM2G003466_P01	maattidwharnnaalpaamygvavpdskelvralapptqqaptisfayprsgveqqsaagsflgaggsgltpaqilqvqsrlqflrrpagaavatqpmkrqgvplpqapavsklyrgvrqrhwgkwvaeirlprnrtrlwlgtfdtaeeaalaydsaafrlrgdsarlnfpelrrggqhlgpplhaavdaklhaicngtdvvvplpqsrsndataaatattapspfssasphvksepgssgsdssfsadgdvsstgssdvvldmqlldfseapwddsesfglrkypsleidwdsillis	AP2(A+B)163
GRMZM2G005301_P01	mpegdqvsssssrssqassggtsssppwspagkkagaaekrararetttdppssyrgvrmrawgkwvseireprkksriwlgtfptpemaarahdaaalvvkgpaavlnfpdmaaalprpasasprdvqaaaaraaamemepaaalheppdgpadeaaalqmqpaaaappaggqqqdeeleaivelprldedcavatlgatpclsssfhdvlapapwwvddaagyvaaahdvdlfgldgdhgwaqsvgallwnl	AP2(A+B)163
GRMZM2G006745_P01	mtldqnhampmqppalqpgrkkrprrsrdgptsvaaviqrwaernkhleyeeseeakrprkapakgskkgcmkgkggpdntqcgyrgvrqrtwgkwvaeirepnrvdrlwlgtfptaedaaraydeaaramygdlartnfpgqdattsaqaalsstsaqaaptavealqtgtscestttsnhsdiastshkleasdissylkekcpagscgiqdgtpivadkevfgplepitnlpdggdgfdigemlrmmesdphnaggadagmgqpwyldeldssvlesmlqpepepepepflmseepdmflagfesagfveglerln	AP2(A+B)163
GRMZM2G007406_P01	mmvknpssngvltatafsdskarpergvggeaagrpyrgvrmrswgswvseirapnqkrriwlgsyatpeaaaraydaallclkgsnavlnfpaaasssssstsassshrrahsrghpdddppaaagggmsprsiqraaaaaaaaidddagmgasaaddrcsssagattptsaslstqgstadhvgqeqhatttsaaastgsppegkeelwtdldleafaspkfmdllmdtgaapysstweepeddgdgelmrlwsfc	AP2(A+B)163
GRMZM2G009598_P01	mgtnphlqelaasavaaseppprarvvrilvhdadatdssssedeappllprrrsrggssslsvrrrvmepagassavrfrgvrrrpwgrwaaeirephnrrrlwlgtfdtaeeaanaydaanirfrgvsattnfpaaryspppkpakpiisltpepgkvitlppvpvkptfpvqvkevggswgglvkgarsevkafapkpvwkmiprvhqkfpgcadgsglravhaasiyveevggg	AP2(A+B)163
GRMZM2G010100_P01	malkrkacpsladdnhclatancfapaaavgavaavqrarkrfvgvrqrpsgrwvaeikdtiqkirvwlgtfdtaeeaaraydeaacllrgsntrtnfwpraaavpavaaamapphhqlvapaapsalpskvtnllllhlkkargasavgvtreapaqhhqqgygggggggpeeysfqvddflsydstsdehgvvvkheegstcsqeteddgdegevvvackevddtdapldfgfmdkrpspaggdadgaaglyspfemvaadlgdvdavemqplptygsegagepsaaihevmkrmkyerkisaslyalsgvseclrmrvgdgddhataakhelalsglrdacrskrqqqeqeqrlevkdtegnvvgheecsscsnsfsseatssspeaannpppqea…	AP2(A+B)163
GRMZM2G011110_P01	mvkgaqlqdaaadaarnaaaaaarqqgcggggpagcgkrqykgvrmrswgswvseirapnqktriwlgsystaeaaaraydaallclkgsaadlnfpvhlpfhipaaamspksiqrvaaaaaanatcgsplqagagaaaaaphyysysssaastmaadgatppcsygdassgvsspetagntddlcygvahdddvdmvagdadlaaladiesffrspkcmeyammdpcstffapapmatdaaseweweeegeidlwsfssln	AP2(A+B)163
GRMZM2G011236_P01	melhfqpqppvfqlegytssssyyyyyqqeaaaqakpskprcrkkgsnnhskfvgvrqrpsgrwvaeikdttqkirmwlgtfetaeaaakaydeaarllrgsdartnfaprispdcplavrirgllhhkkikkakasaaaaaakqqassppapspttsnsnshshstnsacgggsssssssssssvvscddamaiqrggigvlgasevyrpefatagaeefdswmfdsafaqfpaldsfvavdsvvpvagateepivaatrgaemaeferikverrisaslyamnglqeyfdrvldasacdslwdlsplch	AP2(A+B)163
GRMZM2G015281_P01	mmvknpssngvltaaaafsdskamresgkaaaarpykgvrmrswgswvseirapnqkrriwlgsyatpeaaaraydaallclkgsdavlnfpsssassthrraddssggrpddddpgasggmsprsiqraaaaaaaafgdaagigasatttptpaslstqgstdhahqehatasssaaddstgsppggeelwtdleafaspksmdlidtgaapfpssaweepeddgelmrlwsfc	AP2(A+B)163
GRMZM2G016434_P01	mlfasspkqanlhtvitvtgtislsprsrlgqsntqggggqyqdqiqselrekgividrskvdhrrhdsgskrtlpepdgeeaaaaaaqssasrslgssqeryfprrrqqqielggsgggghdhddryyspaavpapgryheqaeqqgavyssttmayyddvgthsassslqpgdsaaaavpvatesphqrlpleagsagcssavgqavevqegtltttmrhyrgvrrrpwgkwaaeirdpakaarvwlgtfdtaeaaaaaydraalqfkgakaklnfpervrgrtgqgaflvspgipqpppvsapllppspvpfpdlmryaqllhsgnvaaasastahdlapssqqspvqildfstrrlllrgsppatfgrpsmasstaasstsmpvphvedkdsgag…	AP2(A+B)163
GRMZM2G018138_P01	mattqdsgrtasatalttsrgrrfvgvrqrpsgrwvaeikdsaqrvrlwlgtfdtadeaaraydeaaralrgentrtnfadrarhggpagagsgaararlsknlqhvmaraaaagratacagvgdqfalaavfrhpvaaqqqvkhavqpsfvvprrteapplssvpagggevwrvddvdtadeslcaaeersfkvsssvivppsfsasssesfglddl	AP2(A+B)163
GRMZM2G018398_P01	mcggailaelrepaprrlterdiwqqkkkpkrggaggrrsfaaeddedfeadfedfeadsgdsdlelgegadddvieikpfaakstfsrdglstmttagydapaarlakrkrknqyrgirqrpwgkwaaeirdpqkgvrvwlgtfnspeeaaraydaearrirgkkakvnfpdapavgqkcrsssasakalkscveqkpivktdmnilantnapfyqsvnyasnnpfvpamnstvsfedpimnlhsdqgsnslgcsdlgwendtktpditsiapiptiaegdesvfvnsnsnssmvppvlennavdltdgltdlesymrflmdggasdsidsllnldgsqdlgsnmdlwtfddmpiagdff	AP2(A+B)163
GRMZM2G018984_P01	mcggailaelipptrrvaskpvteghlwsasskkagsgrdkrhqheyadddfeaafedfdddfdvheddedghfvfssksalspalhdgraasqkkqrgrqfrgirqrpwgkwaaeirdphkgtrvwlgtfstaedaaraydvearrlrgskakvnfpaasgrargrarprrgddgnprtapetqhpaqpallprgeretqrkegiaavkpeatesfdvggglffdmafptfpaspppqavdtsfagstatsetgspakrprcdedsseggsgsaleladelafdpfvllqmpysggydddsldglfaadeavqqdvgngmdgvrlwsfdefpavdgsvf	AP2(A+B)163
GRMZM2G019443_P01	melqfhpqqhhsyqqqqqppppatkepkpkprtrtkcggggggsskfvgvrqrpsgrwvaeikdttqkvrvwlgtfetaeaaaraydeaacllrgantrtnfaaapppdsplaarirgildhnnnngrtppkktlphrptaarffpaaaastastcsstasptssspsssisfatstharapiptlpdprsqsateeayyapysatgggeefqlaatthqyeqqswalnaasspltpppppdardvgsvnarrlavaaetgrdrmiklekksssaslslsphgvidrgpdkdlafdvgndasdslwdlppicplsscrsmmf	AP2(A+B)163
GRMZM2G020016_P01	mqqmewdtrgggggggggggghggavgdggprgggltvggvavgvadqqrveahyrgvrkrpwgryaaeirdpwrktrvwlgtydtpvdaamaydraavalrgakartnfaagrgsratppvqarplpypalapghfgvldgarsspwhvvylppprlhhavappmplvavagdaasslpstalelrtgpkalpfdlneppslllgsrsp	AP2(A+B)163
GRMZM2G020054_P01	mapkrsseeraaaeqeqprlrgvrkrpwgryaaeirdpvrkarvwlgtfdtpeqaaraydaaarrlrgprattnypgdvvreapctapalaasasgstesssssssrddghpppplptapsslglglglfpatvatqpclfldpapvereegerersccsrsppsvlaglgfdfdlnlpppaemvm	AP2(A+B)163
GRMZM2G020150_P01	maprtseramtsaaaglargagphyrgvrkrpwgryaaeirdpakksrvwlgtfdtpedaaraydaaareyrgakaktnfsfpaclplaaadvagacrsgnsssttttttvdsfggdvqappmqamplppsfcatgavrfpfssypvthpyyffgqaaagchmlklppttvtvaqsdsdsssvedlspspspsppaavsatrsatfdldlncpppaeaea	AP2(A+B)163
GRMZM2G021369_P01	mvkgahfqdaavdggaggnaeaamqggakrqykgvrmrswgswvsevrapsqktriwlgsystaeaaaraydaallclkgsaaadlnfpvhlpfhvpaaaamspksiqrvaaaaaaasggatcsppapllraatatrrrrlalaprrpagtlacatarrttttwtwtwratptrtsprsrtsrpsssrlsawstp	AP2(A+B)163
GRMZM2G021790_P01	maigaaddgshqqladqaanilenvwaaiigsgtpaapsttemrppeailerlpslgrwismgaeewdelllngaalasdaaasgelliaaspaasqeadrqhghrascsskaaaacksyrgvrrrpwgkfaaeirdtrrkgarvwlgtfataedaalaydkaalrmrgprahlnfpldvvqrelaaaaarddgcaetarvlrrkrrvanhddsavgtrshhrsvmpatgrdptptmvsfacarkdqgtppammqgrstsdpgaviefediggeywdylft	AP2(A+B)163
GRMZM2G023708_P01	mnfssyffsssssssdkksssssskrrqqaaqpqpdanttrylgvrrrpwgryaaeirdpatkerhwlgtfdtaeeaavaydraarslrgarartnfaypdlppgssvtpylspdltsgdnatqllqpfyadpaaslaaaaapaatngaagygaagdyasygysaedmsalmedlaipddltadygaedagggsvnmpsmysgggganassgsgwcdasefsaygapttaashgvyfeegyvhsplfspmpavddasadgfqlggssssyyy	AP2(A+B)163
GRMZM2G023995_P01	mlrqklyrgvrqrqwgkwvaeirlpqnrvrvwlgtydspetaahaydraahrlrgeyarlnfpgamdgpdpdcpehlrhlraavdakiqairarmarkrararrqreervsarsglqaasegaattttttttsetsaatpcgspdgvlsvsaasgvadcplermpsfdpeliwemlnf	AP2(A+B)163
GRMZM2G024871_P01	meagkdaggggtkyrgvrkrpwgkfaaeirdaerggarvwlgtfdtaeeaaraydraafaqrgatavlnfpgeiagaagsgrgggssssssapaatassrgaagrgragddgekieleylddkvledllddgkygrh	AP2(A+B)163
GRMZM2G025062_P01	mcggaiisefiphrgakrglcaediwphaaadfddllhahahahghddddfaaaasfhpdqepparkrerktmyrgirrrpwgkwaaeirdpakgarvwlgtfataeaaaraydraarrirgakakvnfpnedpppeydddddghahahaaaaqgmlamsagggrddhlvdydvvdvmgmggffqhhayvpdavaqqeqvptvayvhhqpppqqpqgaagmdmwtfdaintpvpm	AP2(A+B)163
GRMZM2G026926_P01	mdassesggagggrggrrwkgkgvtpiqprrtqlapvmedasaallrplkkigrapdrfqrsasslsttsssappsprssaagatspaslsppsarhmfpfayepsaplggaprlelpppwqhspsvsqpaspqqqqqqqaqapvqrqqqmisfgappqyqaqfllpegaqqqqhllrywsealnlsprggqaagvlpslyqhllrppppqklyrgvrqrhwgkwvaeirlprnrtrlwlgtfdsaedaamaydreafklrgenarlnfpdrffgkgyaggsgrtsatpaaaptaaaasgstssssppqtpddpstqqtppdaersldkqpqppvatssqlegssgeptladsgqmihspeppagsdwgpadeawlnawgpgssfwdydidstrglflh…	AP2(A+B)163
GRMZM2G028386_P01	mdrvpppvsmqvaamqrhqqqqqfvhhlqqvhqqgtqheqpppphqngssssgrtgggrkccplrrsrkgcmkgkggpdnqqcpfrgvrqrtwgkwvaeirepnrgarlwlgtfgsaleaaraydaaartlygdcarlnlqlvppsaaaaaaggggpavvaspspdtvagpaaaagggghnchhqylqqqhamaapmmmmhssccsadgsssnsdsisnscsspvttaaspayshhqtmfqtpalqpscgamtmaaaaphvqgfhvgdddtttamamhrhqqmmrelaeaplhqeaddfedfvtrlpkaedfglqgfqevapevfddaagiwdhaaawepptmmidsgaqpqqqlvvpl	AP2(A+B)163
GRMZM2G028969_P01	meheqvspqvsdgctctctyssssnatsgslngsssptssddsggkgtnkrprrdlkhptyrgvrmrawgkwvseireprkksriwlgtfdnpemaarahdaaavaikgraahlnfpdlahdlpraasaapkdvqaaaalaaatvpapspvvapscghghgldddadteteedlppqqampecesgnqqaqlqlacadigvglgytfldvpdglldfgymlsplplpaycgspwddiaddlcfeeplllweh	AP2(A+B)163
GRMZM2G029323_P01	maaaidmykycntsahliassspsdqelakalepfitsasspyhryslapdsymptpssyttsplptptsspfsqlpplysspyaastasgvagpmglnqlgpaqiqqiqaqlmfqhqqqrglhaaflgpraqpmkqsgsppaqsklyrgvrqrhwgkwvaeirlpknrtrlwlgtfdtaegaalaydeaafrlrgdtarlnfpslrrgggarlagplhasvdakltaicqslagsknssssdesaaslpdspkcsastegdedsasagsppsptqappvpemakldfteapwdeteafhlrkypsweidwdsils	AP2(A+B)163
GRMZM2G039112_P01	markrkasdsaagidgvhslppplalastdacawassggtsmaavaeaaaaqqqrrgrkrfvgvrqrpsgrwvaeikdtiqkirvwlgtfdtaeeaaraydeaacllrgantrtnfwprpspassvavaaaahpapppptppplpglmgsptqppalpskvtnllllrlrarnnqqqlllnatparqqeaaaaallqgplcaepygggeecafqvddflsydcgsdenssqeiedeeeeeeeeeeeeldfqfmdqqtaspgagcegglcspfevvaaelggaveagggepatavqelmmsrmdyerkisaslyalsgvsecikmrlgaaagghavrdqlsglreacrkkqreivqqqheqepsmdtaedvkppreerspgdgapeatsssseashgdsd…	AP2(A+B)163
GRMZM2G039870_P01	mttaamdrhwrrlqatppplgavqyyrelihsldtpvqaapimvdtepgqamaivgasrskcyhlitpaqaayyyrvvggrlgsaprlmkpyrclgapapsttttklyrgvrqrhwgkwvaeirlprnrtrlwlgtydtaeeaalaydgaafrlrgdaarlnfpelrlggthlapplhptvdaklqavttsapaapalprpesldiesetsttttataygtglcpsstgssslaktaplpdmqeldfsevpwdegdgvalckypsleidwnails	AP2(A+B)163
GRMZM2G040664_P01	mdassescgggagggrggrrwkgkgatpiqprrqlapvmedasaallrplkkigrapdrfqrsasslststsssappspratspaphsasvsqpaspqvqapmqrqqqiisfgpptqyqtpfllpegaqqqqhllrywsealnlsprggqqvagvlpsryqhllrapppplqklyrgvrqrhwgkwvaeirlprdrtrlwlgtfdsaedaamaydreafklrgenarlnfpdrffgkghaggsgrtgatsasgstsssstpqtpgeqntqqappdaegssdkrpqppvatssqlqggsgettlpdsdqmihspeapgsewgsadeawlnvwgpgssfwdydiestrglfhhhgrfdgdetgintattaaatgagmscdhvpvtpasssssplhsqspps…	AP2(A+B)163
GRMZM2G041839_P01	mtllvtasfaqcsslmeeeralspvsdasttcsssggtgpnspitssqsvddtcggagssssrkrprrelkhptyrgvrmrawgkwvseireprkksriwlgtfdtpemaarahdvaalaikgraahlnfpgmshelpraasaapedvraaaalaaamemesvapptppgdsshsarndeneepaassssgndadnaqseeqaapsehsvladghvldlalfelpdvllefgfappppltscaydlswdeplllweh	AP2(A+B)163
GRMZM2G042756_P01	mdwayygsgystpasgggggdedaymtvssappkrragrtkfketrhpvykgvrsrnpgrwvcevrephgrqriwlgtfetaemaarahdvaalalrgraaclnfadsprrlrvpaqgaghdeirraaveaaelfrpqpgernvggseaaaeaaaaapcamgsgdlgggefpyypvddglefemrgyldmaqgmlidppqpaagqsawiedeyecevslwsy	AP2(A+B)163
GRMZM2G044077_P01	mwpmeeeevfvtvrrtehvdvtsravvvaagraavagprtvrvfcddydatdssgdeaeeeeekkaarrrvkryvqeihleraakeeeeataaaslgavlpgpkrkrkpdgeaseprfrgvrrrpwgkyaaeirdpwrrvrvwlgtfdtaeeaakvydsaavqlrgrdattnfqqqvdperlsqpaasksaatstydsgeesvtavasptsvlrsfppsadaggtrskaaarnpetgdstivfgcpfslaselpalytefdlladlpldfladapevealslppfsactpeeeeecpsdavrwrqvdelfqditdlfqidplpva	AP2(A+B)163
GRMZM2G047918_P01	mpdraesspassreassspplsatetaarrsasgcgkrarardgekhpsyrgvrmrawgkwvseireprkksriwlgtfptpemaarahdaaalvvkgpaavlnfpemaaalprpataaprdvqaaavraaamepsmmlgptaplprsalapvkgqvhddeleaivelppldedfsellvplgtasfsfhdatqaswrdpewidhdagymaaardadelfgfgpdgdhgwaqpfgstflwnm	AP2(A+B)163
GRMZM2G047999_P01	mqqqqplslrlsalasttatnnslysfsvcvllcscmdfsylfsssssekksskrlqqqqllqqqdnnsnetrylgvrrrpwgryaaeirdpatkerhwlgtfdtaeeaaiaydraarnirganartnfaypdlppgssvtpylspdlsadqlqhyyyanndpvapaadqpptpacdqsahggaagteayqyyhhvpvemmssygaaegasvmdyggnpemgmyfegngsggdddrawceassellfggysddaaaapanashgmyfeegyvhspmfspmpaadevdgfqlggpssssyyy	AP2(A+B)163
GRMZM2G048621_P01	meervlfpvsdssttcsssgctgpnspvsssqylddtsggasssssrkrprrelkhptyrgvrmrawgkwvseireprkksriwlgtfdtpemaarahdvaalaikgraahlnfpemshelpraasaapedvraaaalaaamemesvapptssesrdgackndenegpaassssgnnadnaqneeraapsdhsmladgdghilnlavfelpdillefgfalplpppstscsydlswdeplllweh	AP2(A+B)163
GRMZM2G050851_P01	maknyrerrlkrvmkidegeddfeadyqafskkydekdechykfmallpfknglpnvspptkekvglhfamkdvvisqkptttnegiivrpkckrktpyrgirrrpwgkwaaeirdptkgvrvwlgtyktpedaaraydaearkirgnkakvnfpneppnmvsnspklivtamttmaipadklnanelmchknysnedffsmvnfsgnngnfistaafglqcikkprvpygiprigecsnqnrmtyglsnglgneasrnlngcsflpqagmpifiqptfdgpsrmigrndgvivptltnatpmagvdaakkmnqepifqemesedipsilqgdvsedvaaeismwefydnlldnken	AP2(A+B)163
GRMZM2G052667_P01	mcggailsgfippsgvaaaaaaakkqqqqqqrcrvtadllwpgpgskgapqdkeedfeadfreferglgeddvdsageggdpevqelpppeptrfafataakaavdgvmtpppkdvqgdravkkrgrknqyrgirqrpwgkwaaeirdpnkgvrvwlgtyntaeeaaraydaearkirgkkakvnfpddatgtrhrpttdeifnnlknddnnnnddlfamfafgdnkkkvpaakpaaaeggsgsgsflvpapavavvpgnkrrssatntmlsvsddqrsnsygsgssdlvgswswdddaaaaamtsdytssvfapdnavlpaasytqggapkrmrssyggappslahdaampgfgldkvsyhhyqalppyyvgssnasvgnlgllqqaddapapqdgas…	AP2(A+B)163
GRMZM2G052720_P01	mrrarlppvpvptapgdagpevkyrgvrrrpsgryaaeirdparktpiwlgtfdsaeaaaraydaaartirgaaartnfpsaptsaavapppplpastaaaagaatsslsstveswsggggggapagilraaaapaaeedcrsycgssssvlcedgasgpgcgdeaaappplpfdlnvpdpaaddmdwrcdtllrl	AP2(A+B)163
GRMZM2G055070_P01	madqavaattahdqhqqqqrrrrsrasseylgvrrrpwgryaaeirnpvtkerhwlgtfdtaedaavaydlsaisisgpaaartnfcyprgaarglpsahalprqglqllphspavpspaappsallpagggggggtvdgcdydcewrhlkaveeadaddesmtiaailqsfqhlnapsappasly	AP2(A+B)163
GRMZM2G055180_P01	mllnpasmldtirqhlleeppaaadesfgilvadqwsdslpfrtddaddmvvfgalqdafaygwlpdgsfahvkpepvrspdsyysssydgscfgglpypeqpltpgsegeaaatpsprreeaaaavargkhyrgvrqrpwgkfaaeirdpakngarvwlgtydtaedaalaydraayrmrgsrallnfplrigseiaaaaagdkrplalpepatssdssssstggspkrrkrgeaaaanmamalvpppsqlsrpaqpwfpaapveqaampprveqlvi	AP2(A+B)163
GRMZM2G055204_P01	maaaidmykyyntsahqipssspsdqelakalepfitsassssssspyhgyssspsmsqdsymptpsytsyatsplptpaaasssqlpplysspyaapcmagqmglnqlgpaqiqqiqaqfmfqqqqqqqrglhaaflgpraqpmkqsgspspppplapaqsklyrgvrqrhwgkwvaeirlpknrtrlwlgtfdtaedaalaydkaafrlrgdtarlnfpalrrggahlagplhasvdakltaicqslsesksksgssgdesaasppdspkcsasttegegeeesgsagspppppppptlappvpemakldfteapwdeteafhlrkypsweidwdsils	AP2(A+B)163
GRMZM2G056729_P01	mamdssssgseptssssaeapasptasssessaagskkrrrskdghhptyrgvrmrawgkwvseireprkksriwlgtfataemaarahdvaalaikgraahlnfpelandlprpataapkdvqaaaalaaaadfqapanaaaatdpddgpaaaadsasasppppppqldnpddalfdlpdllldlrhgasscqlscapswyddacfsgagagagalfrleepllwey	AP2(A+B)163
GRMZM2G057386_P01	mdfsgeiddfslqlireqllggeaslpivtnaaaysasvvhhptqaefhqpaaflpqpshvayvdltneyaadatvasaggeaafraepvmirfggepspvsdpsrrplltislppashawgpaavpleapgaaaldandfrkyrgvrqrpwgkfaaeirdpkkrgsrvwlgtydtaieaaraydraafrmrgakailnfpnevgtrgadflappppppqaaatsqnkrklmhdaeatatagagagaepaksvkaeasgspasslspattttpastvttcspssdagaghemfpvtpsswtweqlegvfgilsplsphpqlgfpevtvn	AP2(A+B)163
GRMZM2G060206_P01	mddggeptkyrgvrrrpsgkfaaeirdssrqsvrmwlgtfdtaeeaaraydraayamrgqiavlnfpaearnyvrggssssrqqqqgggggggsgggagqqvieleclddqvlqemlkggdgkk	AP2(A+B)163
GRMZM2G060465_P01	mpppngflyefnsrhllpktlpkprappialhprdlgmddarqhqprpphgaggrvrlsdsdadechrhllhqtghplpssaaapapksnrlapksnrpfrgvrrrpwgkyaaeirdpgiagkrrwlgtfdtaeeaaavydaaalrirghravtnfpsspaavapkpalaaavrppppapppapeaetssastvvdagaggddevsgvppwfgdggplelldfglplaapkraqweeefgdlgdldqifdlpl	AP2(A+B)163
GRMZM2G060517_P01	mdgdwskdggggeptkyrgvrrrpwgkyaaeirdssrhgvriwlgtfdtaeeaaraydrsaysmrganavlnfpedahayaaacrgsgssssssrhrqqqqqgsgrdvieleylddevlqemlrnhepsssarkkm	AP2(A+B)163
GRMZM2G060876_P01	mgpdlgpnparyigpcrpgtkifravpclgrafftvlragpsgpaqmytysfgsehlalacsaaswvvpcwpgtslscfgsqlvgpsqheiesgralpglanrskaqhgpkarrasvgscwpkhgtpqflisahlglsvavaldpsvlrlwarslvaqpqadanttrylgvrrwpwgryaaeirepatkerhwlgtfdtaeegavaydravrslrrglrprralpstqprcfvphrewarplvaawgwttgvlgpyspllgggmvgtgvredrmdql	AP2(A+B)163
GRMZM2G061487_P01	maaainlpgpsedlmramesfmqddapsplamppapsfpaaaaqypathlspaqmqfiqaqlhlqrnpglgpraqpmkpavpvppapapqrpvklyrgvrqrhwgkwvaeirlprnrtrlwlgtfdtaeqaalaydqaayrlrgdaarlnfpdnaesrapldpavdaklqaicatiaaassssknskakskatpinasvleaaaaspsnsssdegsgsgfgsddemssssptpvvappvadmgqldfsevpwdedesfvlrkypsyeidwdallsn	AP2(A+B)163
GRMZM2G066158_P01	mqqmewdmrggghgsavgdggpggrgltvgggvalavgggdqqrveahyrgvrkrpwgryaaeirdpwrktrvwlgtydtpveaamaydraavalrgskartnftagrggaratpvqarplphpalapghfsgldathsspwhvvylppprlhqqalappmplvavagdvatslpstalelrtgpkalpfdlneppsllfgslsp	AP2(A+B)163
GRMZM2G067463_P01	mpklqrfrgvrqrhwgswvseirhpllktriwlgtyetaedaaraydeaarlisgpaartnfpltggggggtlsptlraklekccctalaqeaqhgadvprtgagrgddgssrrdrrrdgdeedeeagvkvepdadadgeeyieemireltyygpveiqhhpsaaggggacsssaig	AP2(A+B)163
GRMZM2G068967_P01	mrscgpfvlpcpahhqhlapsssavvtrsiappsmapknalpaasgmtlepryrgvrkrpwgryaaeirdparkarvwlgtfdtaeaaaraydaaalhfrgpkaktnfpvafatatatdtralplplrlplppppppkklavspsgstvesssrdspaapapapsldlslgmppmvaaqpflfldprlavtvavaapvprrptaaaagagaskqaaysccredeqsdtgssssvvdaspavgvgfdlnmpppgeva	AP2(A+B)163
GRMZM2G069082_P01	mdmgrhqlqlqhaasssstsasssseqdkplccsgpkkrpagrtkfretrhpvfrgvrrrgaagrwvcevrvpgrrgarlwlgtylgaeaaarahdaamlalgrgaaclnfpdsawllavppppalsggldgarraaleavaefqrrrfgaaaadeatsgtsppsssssatkpapaiervpveasetvaldgavfepdwfgdmdldlyyaslaegllvepppppppaawdhgdccdsgadvalwsy	AP2(A+B)163
GRMZM2G069126_P01	mcptkkemsaessgsasswtsasasaststspehqtvwtsppkrpagrtkfretrhpvfrgvrrrgsagrwvcevrvpgrrgcrlwlgtfdaaeaaarahdaamlaiagasaclnfadsawllavpasyasladvrravaeavedfqrreaaagddarsatsptpstsgtdddaatdgeesspatevssfqldvfdnmswdlyyasmaqgmlmelpsavpafgddgytnvadvplwsy	AP2(A+B)163
GRMZM2G069146_P01	mcptkkgmtgepsspcrsasastlpehhqtvwtsppkrpagrtkfretrhpvfrgvrrrgsagrwvcevrvpgrrgcrlwlgtfdtaeaaarahdaamlalagaaacclnfadsawllavpascaslaevrhavadavedflrhqvvpeddalaatpsspssedgntsdggesssdsspptgaspfefdvfndmswdlhyaslaqgllveppsavtafmdegfadvplwsy	AP2(A+B)163
GRMZM2G072926_P01	mamddsssgseptssssaeapaspgttassssdssssssataasskkrrrttdgqhhptyrgvrmrawgkwvseireprkksriwlgtfataemaarahdvaalaikgraahlnfpeladelprpataapkdvqaaaalaaaadfpapaannnaagardpdggaspavapldddalfdllpdllldlrhgasscqlscapswpyddvsfsgtaaagafrleepllwdy	AP2(A+B)163
GRMZM2G073047_P01	mpdsdvpspassplgsvqkiargrksrrgggrspayrgvrmrawgkwvseireprkksriwlgtfptaemaarahdaaalvvkgrgavlnfpemaaslprpasaaprdvqaaaaraaamdvpvgaaeplpssspqqvlgqplvvgdpdvelleeivelplidedvmasddvfcwtasfhdcaaddplsyepnawmqaggsiaaqvaemmvpgtglatdqlwtaqpdgimpselgaflwnpcs	AP2(A+B)163
GRMZM2G073258_P01	meqgdptpaasacncdpaaappawiplhdhddtllqqldaillgmddddvataddrccsgwlssspspspsssseatttaspppstreqhrrhaakdaaanaalagggdekralttaafigvrkrpwgkfaaeirdstrkgarvwlgtfdtpeaaalaydqaalaargaaavlnfpvervveslgalalagagspvlalkrrhskrtrrrklsavattdgdgkdtmkqprqcsglpvavpsyttvaavppqqqhatargqshtrygvveledlgtdyldellrvsseley	AP2(A+B)163
GRMZM2G076896_P01	mccapkvanaegrgpcrccaggeeddedgqqpaaawrmlsgyersreasmmvdalatvvaggatppatagarqqqvspegqwwsdyyagdvtpppslpapaahehgaaripataaspssssqppspsstgsgtprrryrgvrqrpwgkwaaeirdphkaarvwlgtfdtaeaaaraydvaalrfrgsraklnfpesatlaappsaaavppppspppqrpeallesqalalaggqeyseyarflqcpadpprlydqapaatvpsaasgsasssfpvlfrfggggessgvassqwwtqgsrsvsqegagsppaswadsawwpapprdppr	AP2(A+B)163
GRMZM2G079653_P01	mrrrgvaaaeadgdvelrfrgvrkrpwgryaaeirdpakkarvwlgtfdsaedaaraydaaarmlrgpkartnfplpaaaalhhhhmpaaaaaaappyttyptatgvstppvarpacsslsstvesfsgarprpvlpprfpppsipdgdcrsdcgssasvvdddctdaaasascpfplpfdlnlppgsgggagvgfyadeedelrltalrl	AP2(A+B)163
GRMZM2G079825_P01	mnfssyffsssssdkkssskrqqqqaaqpqtdanttrylgvrrrpwgryaaeirdpatkerhwlgtfdtaeeaavaydraarslrgarartnfaypdlppgssvtpylspdltsgdnatqllqpfyaadaaaaslppalpaangaagygaaagdyasygysaedmsalmddltipddltadygaedaggsvdmssmyggggssanassassggggwcdasefsaygasaashgvyfeegyvhsplfspmpavddacadgfqlggssssyyy	AP2(A+B)163
GRMZM2G080516_P01	mllnpaseasvldtirqhlleepadesfgslvadqwsgslpfrtddaddmvvfgalqdafaygwlpdgsfvhvkpepvrspdsssypcsydgspcfglldpeppltpgtttpssrgqeeaaaamargkhyrgvrqrpwgkfaaeirdparngarvwlgtydtaedaalaydraayrmrgsrallnfplrigsgdkrpspappepatssdsssssasgshkrrkrgeaaaanmamalvpppsqlnrpaqpwfpaapveqaamaprveqivv	AP2(A+B)163
GRMZM2G081892_P01	maplnhqqhvllkkalakkpkakrmsrfglkpsaaallksrpqqpapapaqprrrvrvlfedpdatdsdsddeeagastcpakakrfsfetfvgkvparpvlpaaavaacasggapesyrgvrlrkwgkwaaeirnpftgkrqwlgtfdtagaasaaylsasrsfadekrrrrgqpvpssspvpsasatptassssststapfahpspssvlgpatkeaplnpqspelvatptlvlpsdesaelpddpefyqdllrglqlpdispmdfragldaldvsdapfglddeqdlllgdfgdeeleidldlddindvfpempgcdlgrgmddflqtvdfcv	AP2(A+B)163
GRMZM2G084264_P01	mvktaassssddaaaakrrtykgvrmrswgswvsevrapgqktriwlgshataeaaarahdaallclrgsaadlnfplrlpfdlppaatmspkaiqrvaaaaasassssscggggglrapppfapraenngtsacsdgdgdatpassttssptshaddvsspdstvssagdvdyytsladidaffqspkcvvdyalmdpcsaffapdstaadddggccwaweedgggialwsfsatldc	AP2(A+B)163
GRMZM2G085678_P01	mtenlhsrkmvqpkkfrgvrqrhwgswvseirhpllkrrvwlgtfetaeeaaraydeaavlmsgrnaktnfpiqrsstgeptpaagrdarsnfssgssttnlsqilsaklrkcckapspsltclrldpekshigvwqkragaradsnwvmtvelnkdaastdaasqstsattappatpmdeeerialqmieellsssspaspsngddqgrfii	AP2(A+B)163
GRMZM2G085964_P01	mhnnhsltppraagtvfcfwpgedhpelplplpapapgrktayrgirrrpwgrwaaeirdprkgarvwlgtyatpedaaraydvaareirgpkaklnfppavgggarapapaaakrrrksaateessassppppaaaaavvvagggeealrdcmsgleaflglqnadegggveawdavdlmla	AP2(A+B)163
GRMZM2G087059_P01	mrislrvlisselgtslctaapslarasvrkskssalsltharidrsssthrrrrqingqltkvdprrrhgkrplpadeeeeeeeelppppakyeqldqeekhhvvvsqlqagatfsggrgsssssvagpspeayaqyyysaradhdasavasalahviraspdqlppqqaaclygaagapvlrqgegdhpqpqaaahhhpgghvaaeeeqglrrhyrgvrqrpwgkwaaeirdpkkaarvwlgtfdtaedaaiaydeaalrfkgtkaklnfpervqgrtdlgfvvtrgipdhhrhpraaavnlaampqaqaqphlqhgrptvmpypypypdlmqyaqllqggrgggdhaaavqqqlmmmggrggnlpfsfsppsswsappqildfsarqlitqpgpps…	AP2(A+B)163
GRMZM2G089995_P01	mapkrpvsaaaaaeqprlrgvrkrpwgryaaeirdpvrkarvwlgtfdtpeqaaraydaaarklrgpgaatnypapeptaealaeapaasgsgsavvyesssasasasscslplaapsldlslalpaaaaaaepyqlfadpaaaaavtpallhflppkseeqqsysgssslssssssvvfdaappvglrldlnlalppaemvm	AP2(A+B)163
GRMZM2G093595_P01	measnnesaptaeaaagsgpaggegrkgkapkggpengkfryrgvrqrswgkwvaeireprkrsrkwlgtfataedaaraydraalllygprahlnltspppptlaaprshphssatssappalrpllprpplhqlssdgapapdfhyhnqfqrrllpqptptlyyantatastvttsvptrvavpqepaiapavgsstslqepqvgtpeeargeagwdynggeeedyaaallwdepepffwfdvflk	AP2(A+B)163
GRMZM2G097081_P01	mssspeteaagsssssrkfkgvrkrkwgkwvseirlpnsreriwlgsydapdkaarafdaafvclrgrgaagadlnfpdspppcraggcssdprevqaaalshanraavtaqqaaaaltmdgggadgsappwdyyyyysvahdaggvlggaaatsstaevvapvradgsidwrpvmahppplfsptgwgsnaydflqvppppaavadedmlddgvhgataslwsfdsrdsyfry	AP2(A+B)163
GRMZM2G097182_P01	mdaddssyassssfspppspadhlrlppkrragrkkfretrhpvyrgvraraggtrwvcevrepqaqariwlgtyptpemaarahdvaaialrgataadlnfpdsahalprartaapddirraaaqaaelyrpspssssasglllhhgrrtiaapppplslpppeasstccwttstgtrgagttptccdgfldedsifdmpglihdmawgmlltppamgrgldwgaldddddhshvdctlwtldg	AP2(A+B)163
GRMZM2G100727_P01	mhgargsqrrgqkrdaadaryisvalqpnatscarvvvlccvpvwlcahldlhivsthaggeravhddvqraaameghysptaapevsgerrfrgvrqrpwgkwaaeirdphkaarvwlgtfetaeaaaraydeaalrfrgsraklnfpedarlttpssaaataataaagstrtmavastggypasaasadylqyqmflqgpqgatsgshgggyplyydygghsgvgdgsvssssgsysfpastvtvasvpssapsydeaaqwtswpessasawsypattgswsassqyppstrppq	AP2(A+B)163
GRMZM2G100982_P01	mdaslrtlppagssfrgevrsavsslllssrgtsaldssffshlpplgssvyyrqcellrnfaasqtqqsaaaacspsssssglqlqtpvphddataaaaatllrqklyrgvrqrqwgkwvaeirlpqnrvrvwlgtydspetaahaydraahrlrgeyarlnfpgvmdgppgadcpdhlrrlraavdakiqairarrqqrnkresarsganaklptarpiasetsttpdgvlsvspasadggcpldrmpsfdseliwemlsl	AP2(A+B)163
GRMZM2G103085_P01	maaprlerggfqlpnteqenslflralisvvsgdtaallpeaaaveapaapvacarcgadgcaaagccelvagsssdsddagcsgtranggglglglgaskrrgrgrkviqyrgvrrrpwgkwaaeirdprraarkwlgtfdtaedaaraydvaavelrgqraklnfparaaaaapaavqpphhrplpdrslrencgsnaaspvhvalapttqqniweglneimmmeeersfwsmr	AP2(A+B)163
GRMZM2G104260_P01	mpklqrfrgvrqrhwgswvseirhpllktriwlgtyetaedaaraydeaarlmsgpsartnfplslsggggtlsptlraklekcctalaqepqhgadvsragggrdddsssrgaprpdagavkvdpdadgedqyieemireltyygpveiqhhpsassgaaaaaacsssais	AP2(A+B)163
GRMZM2G104866_P01	mqgggivelarqaaasartdpaarlaalqpvrsyrgvqqrnsrytaaiwnthaartlwlgsyetpeeaayaydaaarimrghrarpnfpepevfaglvlalpmptrardpaaaaaahqvafdnwlsasvaaaepqrlrsrppaalfphhhhhqqrpvppppftqffypsdppataaanggaaianpsmpgayvltpqnvrilspanpastalsstepvvvddaqqsgfapaathqhrelppvphasvysdevvvgdnftdygassssaarppvppltltdvllqvdqpagrggsvraq	AP2(A+B)163
GRMZM2G105266_P01	msaadsltsgrgrraepplprlkrvrvyfvdadatdtdssgnedergkrrvrevihidvesasaltrsaqplvlpkkrplpsqaaaaalvrrrssgagfrrrfpgvrlrpwgkyaaeirdphqrkrlwlgtfdtaeeaaaayddaalrlkgsrhvvtgfpaeapppwprlglrprrevpkeaaegaaeedgealasapvpaaapasldsqavdgtalvcpfsspisvlrhaadeapaapalpafeflysglgelgdlgsatapskavaaefdclpwwegedfvtvtgltasagaavsvi	AP2(A+B)163
GRMZM2G106591_P01	mvqqskkkkfrgvrqrhwgswvseirhpllkrrvwlgtfdtaeeaaraydeaavlmsgrnaktnfpvvpcgrtrgggggassgnntnasasasaststsslsqsqvlsaklrrcckapspsltclrldpershigvwhkgagaradsswvmtvqlsdkdaapapsatsstattataaspppvvvvddeerialqmieellgggggggpvshphgnggmlqiaaaggglvi	AP2(A+B)163
GRMZM2G110333_P01	mcggailanlrepaprrlterdiwqqkkklkrgggggrrsfaaeddedfeadfevfeadssdsdlelregtdddvveikpftakrtfssdglstmtsavarsakrkrknlyrgirqrpwgkwaaeirdpqkgvrvwlgtfnspeeaaraydaearrirgkkakvnfpdapavgqkhrsgsasakaskssfgqkpivkvamnnlantnasffqsasypsnlfvqhgnmpfvpamnstasvddlimnlhsdqgsnsfgcsdlgwendtktpditsiapistiaegdesafvdsnsnssfvlpalensavdltdgltdlesymrflldggpsdsvdsllnldgsqdvgsdmdlwsfddmpivgdff	AP2(A+B)163
GRMZM2G111415_P01	marpqqryrgvrqrhwgswvseirhpllkariwlgtfetaedaaraydeaarimcgprartnfpadangpppsflsaalvdklhrfnlasvqaaqrqreaaaaaaaaaatsapatpptppatqwggggrsleeqhveqmieelldsdfsmeicc	AP2(A+B)163
GRMZM2G113060_P01	maattidwhgrnaalygvpdskelvralappmqqaptisfaypcpgveqqsqcaaagsflgaggltpaqllqvqsrlrflrrpaaaggaaqpmkrqgvpqqaplparpavsklyrgvrqrhwgkwvaeirlprnrtrlwlgtfdtaeeaalaydgaafrlrgdsarlnfpelrrggqhlgpplhaavdaklhaicsgadvgaplpqgqsqshataaattatpspfssvsphvksepgcsvsessfsadgdvsstgssdvvpemqlldfseapwdesdsfhlrkypsleidwdsilis	AP2(A+B)163
GRMZM2G119865_P01	mevdatafcpppqpapaaspaskppapvlgaggavapvaghgrgggrqyrgvrmrkwgkwvaeirepnkrsriwlgsystavaaacaydtavfclrgrsarlnfpdqldgaavadnpedgagltaaairkkaaevgarvdalhcgggtspqplsfhrrrpknpdlnreptpetsdde	AP2(A+B)163
GRMZM2G120401_P01	medvanahiyahahrskrpqsaaikdgdgdvdlsmkgaryrgvrrrpwgrfaaeirdpmskerrwlgtfdtaeqaacaydiaaramrgnkartnfpghatagywpwgapqpaavahpinpfllhnlimsssnhgcrllnhaghghvhsaaprppapaadatsttiaapfpvaahpavamdedvddwdgvlrsepadagllqdalhdfypftrpragggrrglsaagtdaraaaalvapvkpdafvvpspfagvegdgeypmmpqglledvihspafvevvaappsvptrrgrrg	AP2(A+B)163
GRMZM2G123119_P01	mehydsylcsgsmhsyggvggatdaaldaggddmqrllnalmddmaaesdsfsddmeaassessssacsansqqeatrrpqqqpdgghsngsnksskkqhqqqspapyigvrkrpwgkfaaeirdstrkgarvwlgtfdspeaaamaydqaafsvrgaaavlnfpvervqeslralalssassaagspvlalkcrhsirkrspnknknkkqerqqqvavaaagpqqppcptsvveledlgadyldellrvssefhwq	AP2(A+B)163
GRMZM2G124011_P01	mcpikrettsaesgspcssststssssehhqtawasppkkrpagrtkfretrhpvfrgvrrrgragrwvcevrvpgrrgcrlwlgtfdtaeaaarahdaamlavaagaarlnfadsawllavptasyasladvrravaeavesflrrreeeegdalsaasstspndkdgdesssatttdddspfeldmfggmswdlyyanlaqamlvepppivpalcddgvaselplwsy	AP2(A+B)163
GRMZM2G124037_P01	mdtaglvqhatsssststsassssssseqqskaawppspasspqqppkkrpagrtkfretrhpvfrgvrrrgaagrwvcevrvpgrrgarlwlgtylaaeaaarahdaamlalqgrgagrlnfpdsarllavpppsalpglddarraaleavaefqrrsgaadeatsgasppssspslpdvsaagspaaalehvpvkadeavaldldgdvfepdwfgdmdleldayyaslaegllveppppaaawdhedccdsgaadvalwsyy	AP2(A+B)163
GRMZM2G125460_P01	mmrshsltstpsslfssrnpyaaaqsssttsrhgagcrlptadfwpgfeadgedihashssdpqrdkpcfrlallsrrqhaiqaasckrsmvsrraadcshaapcakvkpgrckiqyrgirqrpwgkwaakicdpvkgvrvwlgtyptveaaaraydraarrirgakakvnfhsdtsscvtvpttasrstaaaaaqapavlpppkveaqtelsdevkelseelmayenytnflgipymeggttaasattaaasaaaeesqvpapaglwsfedyyypssqslfte	AP2(A+B)163
GRMZM2G129674_P01	mcggailaeliparvhrpltaatlwaaalsgtttvgkwkadaaaatdddddeefeaefqlfddddeceaefqllddhqpspaaspeasgckrkpalappagapastdpatpcsrkyrgvryrrsgrwaaeirdprqgrrawlgtyrtaeeaalaydrearrirgksarlnfplliphegpgrhartpvaidlnlppvsdglgvpapagvgddgtanadgdadmastktqstlarvkeliaqgphderlaarivpelmmhgsrdeaaaliaefsrqmeeiaalrrdletrerqlvqlvslvlr	AP2(A+B)163
GRMZM2G129777_P01	msplnqqqvllkkalakkpnakkmsefglkpsaallksrtqqlpapvqprrrvrvlfedpdatdsdsdsddeeaggtpsrtkrfsfeafigkapakpvlpaaaavaactsggaperyrgvrlrkwgkwaaeirnpftgkrqwlgtfdtagaasaaylsasrsfadekrrrrglpvaassadtpasgstptasssssastapfahpspssvlepskearntqspeatparpstdsaqlpedpefyqdllrglqlpdidpldfragldaldlsdadfglddehdlllgdfgdeemeidldlddindvfpempgcdlgrgmddflqtvdfcv	AP2(A+B)163
GRMZM2G131281_P01	mhgqrgvvpprrgegpkveaaagngflghsysaaradydvavmaaalthvvcatepppprggeaaalppgprqgggttelqaaarahqyrgvrrrpwgrwaaeirdpekaarvwlgtfatpeeaarayddaarrfkgakaklnfptttatatttttslssphqllrsaaesetageefpdlgqymhilqsssdadvravaaglplmnrlppvdgrqdhgsssassgr	AP2(A+B)163
GRMZM2G132185_P01	maprvadksplplatglklgvgggvggmglgphyrgvrkrpwgryaaeirdpakksrvwlgtydtaeeaakaydvaarefrgakaktnfpfplavavaggagspssdsttlesscggsgcgveapvqaampltpaldldlfhraaavsavttggmpfpfkafpvvrptphqyflynqaaaaaaagyrmfkvasapvtvaavaqsdsdsssvvdrtcsppavtakkevsfeldlnwpppaen	AP2(A+B)163
GRMZM2G132223_P01	mdptpravlshsssggakggggggshahyrgvrkrpwgryaseirdpwkktrvwlgtfdtpleaalaydraartlrgakartnfpddhagqgqlqqqhlrrrqhpppqhvsfggvgvdcaspwhfvcfqtpttapatetpstalelgtgrrcgglpfdlneapsc	AP2(A+B)163
GRMZM2G133168_P01	mdmamsqhssdtsstssyssdpsstsstspraaagtsngkkrphdgaaaaapayrgvrmrawgkwvseireprkksriwlgtfprpemaarapcstsrpsratsrarppwrratsrppprappsctsqslndlmspdgspwrrwpwppswcsttwrlcgwrtwwswararpsiargrramgstppppvstlslscgttscy	AP2(A+B)163
GRMZM2G135452_P01	marpqqryrgvrqrhwgswvseirhpllktriwlgtfetaedaaraydeaarimcgprvrtnfpedaaadgqgqpaatallspalvaklhrfnlasvqaargraddsaaaaasapavlariapmpasnasmriapltsaavaaghwsgdfleeqyvdqmieelldsnfsveiy	AP2(A+B)163
GRMZM2G137341_P01	mlrlvppparhahghyhshtqaaamdaagsfsdyssgtpspvagggggddfgsssymtvssappkrragrtkfketrhpvykgvrrrnpgrwvcevrephgkqriwlgtfetaemaarahdvaalalrgraaclnfadsprllrvpptgsghdeirraaavaadqfrpapdqgnvaaeeeaadtpppdalpsvtmqsvdddpyciiddrldfgmqgyldmaqgmlidpppmagsstsggggddddddgevklwsy	AP2(A+B)163
GRMZM2G138396_P01	mtkklisistmagkqgckeqsndrriqasiqgdaksvvvgfggrlvtreqeqedaiivaalrhvvsgystpppevvvtvaggeacgtcgidgclgcdffgapelaqeavscgtgqvattasvgggaaaaalrprrrrnrnmyrgvrqrpwgkwaaeirdprraarvwlgtfdtaeeaaraydcaavefrgpraklnfpghealfqghgdtaaaadtetltpspgewqlgggagdelweglqdlmkqdevdrwlapvfgaassf	AP2(A+B)163
GRMZM2G139740_P01	menhqlqqqqqqpaapvaaaasspqyrgvrrrkwgkwvseirqpgtkvrvwlgsfdsaeaaavahdvaalcmrgprdaqlnfpgsagwlprpastdpadiraaaaeaaervrrepalvgtdaaaepgrgpasasrldlavgdefdddlesprlwtemaeamlldppkwgpdgsdgsegsgsqnwphgslwdac	AP2(A+B)163
GRMZM2G139765_P01	mepmgrdgggghgrgwkgkgvssgsaagrqlapvledapaaallrplkkirspdrrlnrslsalsssappspdsssvsnpmsppstrhifpfaydpapaaststaasprllpllqygsvfqqplppqqplqhqqmisfgsrqqqfgaaaaplfppqlvappevqqqmlllrywsealnlsprgfragagagavppalyqqllrapklyrgvrqrhwgkwvaeirlprnrtrlwlgtfdtaedaamaydreafklrgenaklnfpdlflgkgrvggsgrtsasaavscssssssapptpdenhakqaqrhdgeqpcnseakplfpeaeqpnnlehepnsqlqsadhhggdgstvmfqpsvassgmwgpaeeawfsawgpgssvwdydmdnahglflqsrf…	AP2(A+B)163
GRMZM2G141679_P01	maatidlsgeelmralepfirdasahgsspllhphqplspsspfsfhqavaaassyggnypfaaadeagqlspsqmqyiqarlhlqrrqaqtsvlgpraqpmkasasaapaparpqklyrgvrqrhwgkwvaeirlprnrtrlwlgtfdtaeeaalaydqaayrlrgdaarlnfpdnaasrgplhasvdaklqslcqsiaaskkgakkpasaaaaasssaptsncsspssddatssclesatesscpspspsaspgptvpemqqldfseapwdeaagfaltkypsyeidwdsllan	AP2(A+B)163
GRMZM2G142179_P01	mwpmeeemflavkrtehvevtsramdsapaagprtvrvfcddndatdssgdeaegaaarrrvkryvqeirlqravpvkeeaasaravagerprplalpgrkrksdgagagaeprfrgvrrrpwgkyaaeirdpwrrvrvwlgtfdtaeeaakvydsaaiqlrgadattnfehaavpvpvpdevagrlpqpppapasknasssatssydsgeeshaaaasptsvlrtfppssaaadatckkpapaaetdestgvggsrssvyaypffanddcfggdfpplytdfdlladfpeptldfladipeeklpplpepfpaaspdecpsdaeaasparwqqvddffqditdlfqidplpvv	AP2(A+B)163
GRMZM2G146028_P01	mrrggvaaaaadgdvesrfrgvrkrpwgryaaeirdpakkarvwlgtfdsaedaaraydaaarmlrgpkartnfphpaahhhhllhmpaaaaapyttptatgvstppvprpacsslsstvesfsgarprpvlpprpppppitdvdcrsdcgssasvvdddctdaaaspscpsplpfdlnlppsgggcgagvgsyadeegelrltalrl	AP2(A+B)163
GRMZM2G148333_P01	mcggailsgfippsgvpaaaaaakkkqqrratadllwpgpgkkgapreedfeadfreferglgedddvdgagdevqelplpeparlafaaavgaprtavdgvmtpkdgegdmpttatnsaankrrrknqyrgirrrpwgkwaaeirdpskgvrvwlgtystaeeaaraydaearrirgkkakvnfrdeaaaaagaqkapaattptacgnaarlgppppppkfradevfgnmnggtgsndlfaimfafsdssskvvrvepgegaagflpadllpgskrsaanmlllsdqssdsygscdlgwewdwdddtmtsdyasvfapaapsnvvpawytqggpvskrtrssygygaampggfdpetnyqyqplpyvvesspsdgastddmdclqmmragdvpqdgas…	AP2(A+B)163
GRMZM2G149756_P01	mcfeladqrgpqggggagwpakrraggvqdegaaaaagmamaaagpgevmseyyqaqelstmvsalthvvagapmgsapaqrpmhgasgyyahemgsyrgapspelagselssdtqsagaaameehqsaaalssqegpetprrryrgvrqrpwgkwaaeirdphkaarvwlgtfetaeaaaraydeaalrfrgsraklnfpedarlypastagaaaplaaaastsppvysggvqgssdylryhqmllqastgsqgtllpfygggmsnpygggaamtgsyggagggntsgslgsyysfpassvsvatvpsstssasgyyyssphdsqhseasaaadwnwesalawpdssqypppphtq	AP2(A+B)163
GRMZM2G151542_P01	msrsrtvrifwddpdltdssgddegcgarrvgrmvrelapapapapaalpvpdqcnpgdgdrgrkagvagpgvcsgarrrlakgaggaastkfrgvrrrpwgkfaaeirdpwrgvrvwlgtfdtaeeaarvydaaavqlrganattnfsasaatncgsgsgagagqdpattpaagyesgaessptsvlrkvpslsslaeddsdapaaqrrslavleeeelgefvpfedapvyatsgfwdfepdagflyaepsspeaswnaaaavaepassddapswaaspvqendyfqdlrdlfplnrlpaif	AP2(A+B)163
GRMZM2G156006_P01	marpqqryrgvrqrhwgswvseirhpllktriwlgtfetaedaaraydeaarimcgsrvrtnfpedaggdgqqqqaapsllspalvaklhrsnlasaqaaqgkadasaaaaaalprvaaavpagmgisaspspsasaagdwsgglleeqyvdqmieelldsnfsmeisy	AP2(A+B)163
GRMZM2G156737_P01	mdrlappvavevpvvhrqqqqqfvhhsqvhqqqrthqqqqhqngggskpggrkccplrrsrkgcmkgkggpdnqqcpfrgvrqrtwgkwvaeirepnrgarlwlgtfgsaleaaraydaaaralygdcarlnlqlpppsaaagggpaivaspspdtvagpaaaaagghsrhhqylqqqqpsmaapmmmvhssccsadasssnsdsnsnsssspvtmaaaatsptythhqttfqmpppppsscgvmmaavqgchvddtttttmamqrhqqmlrelaaaplhqeaddfedfmtrlpkaedfglqgfqevppevfdeaagiwdhtaawssptmmidsagaqrqqvvdssslfnsr	AP2(A+B)163
GRMZM2G160971_P01	msrprtvrifwddpdltdssseeegcgtrrvgrmvrelppmagaaaaapvpdqcnagdgdrgrrlgvaapgacsgarrrlaktgpstkfrgvrrrpwgkfaaeirdpwrgvrvwlgtfdtaeeaarvydtaaiqlrganattnfsaaansgsragqrdpatpgyesgtesspaassptsvlrkvpslsslaeddscaapcepaagcrslavleeeelgqfvpfedapvyatsgfwdfepdagflyaepsspeaswnaaaaaepassddapswaaspvqendyfqglrdlfplnplpaif	AP2(A+B)163
GRMZM2G163745_P01	mddgagasrsddgevsprlpaerrykgvrlrkwgrwvseirmpnsrervwlgsyesaekaarafdaaavclrgsragslnfpesppnvryvpgalltpeqiqaeaarhanqqlpsrpvasalqpaaappaggpssdrttlsmpstdyssgaavcgddealdwsfmdalppmppasssvgmgnsahtvpaamddfmygsphlvvqpsedatqdvidsdddhtfisddlwrf	AP2(A+B)163
GRMZM2G165257_P01	medvanahiyahahrskrpqsaaikdgdgdvdlsmkgaryrgvrrrpwgrfaaeirdpmskerrwlgtfdtaeqaacaydiaaramrgnkartnfpghatagywpwgapqpaavahpinpfllhnlimsssnhgcrllnhaghghvhsaaprppapaadatsttiaapfpvaahpavamdedvddwdgvlrsepadagllqdalhdfypftrpragggrrglsaagtdaraaaalvapvkpdafvvpspfagvegdgeypmmpqglledvihspafvevvaappsvptrrgrrg	AP2(A+B)163
GRMZM2G169382_P01	mcggaiifdyiparrrvsaadfwpdseadaedsdshapdpervprprgkakrgrknqyrgirqrpwgkwaaeirdpvkgvrvwlgtyptaeaaaraydraarrirgakakvnfpndassssvtaptaasgvaaqapavflpapkvearaqvsdevkelseelmayenymnflgvpymeggnaavsattaaaaaaavpeeaqvpapapaglwsfedyyyppslslfte	AP2(A+B)163
GRMZM2G171179_P01	mcggailsdiippppprrvtaghlwpeskkprraasgrrgapveqheqeedfeadfeefevesgeselesedepkpfaaprsalargglntgaagvdgpaansvkrkrknqfrgirrrpwgkwaaeirdprkgvrvwlgtfnspeeaaraydaearrirgkkakvnfpdevptavsqkrraagpaslkapkmdveeekpiiklavnnmtnsnayhypavvghniipepfmqtqnmpfaplvnyaalvnlssdqgsnsfgcsdfslendsrtpditsvpapvatlaavgesvfvqntaghavaspatgntgvdlaelepymnflmdggsddsistllscdgsqdvvsnmdlwsfedmpmsagfy	AP2(A+B)163
GRMZM2G171569_P01	mdpslkeevmkaveearsasvprcrvvriivhdedatdssssedededeagerasphpgspsasasagsvkrsrvllqsagcgaeedeeeeegegarftgvrrrpwgrwaaeirdpmlrrrvwlgtfdtaeeaaaayvaarlrirgpkasgsnllpsgahaagslpppahrpplpprpppppqrekqqcppppllppkkqqyppppllppkkqlyppplplppkkqqhhhpppplptlppkkrlasppllpgsekqwvisspseprfvplpvwalmsgsgkrkkrsgcggrvpalhtpaaaeetgra	AP2(A+B)163
GRMZM2G172936_P01	mddaqeppsppspsqssssssssssvapnpkkrarkdgsrhptyrgvrmrswgkwvseireprkksriwlgtfataemaarahdvaalaikgardahlnfpglahllprpataapkdvqaaaalaaaadfplppspgganakspessssgsasasasddasaaspaapqdaepnpddalfdlpdllldlrccgpsswavdddvagggafriieepllwey	AP2(A+B)163
GRMZM2G173771_P01	mtsrlesggfqlpnteqenalllralisvvsgdtaaaslvpeaaaaeapaaaasacgcpggcdlaaasssdsdgaecsasgggagkrrrrrsrassymgvrrrpwgkwaaeirdprraarkwlgtfdtaedaaraydaaavelrgrraklnfpdaaaaaaardvqprrplpgqslrencgsnaasplhvavarapttlqgtgpappkdqdiwdglneimtmddgsfwsmp	AP2(A+B)163
GRMZM2G174347_P01	maprtsektmapaaaaatglalsvgggggaggphyrgvrkrpwgryaaeirdpakksrvwlgtydtaedaaraydaaareyrgakaktnfpypscvplsaagcrssnsstvesfssdaqapmqamplppsleldlfhraaaaatgtgaaavrfpfgsipvthpyyffgqaaaaaaeagcrvlklapavtvaqsdsdcssvvdlspsppaavsarkpaafdldlncsppteaea	AP2(A+B)163
GRMZM2G174917_P01	mqgeyrssseesaaaaaaaamaplaaaaaaavkmeaeqaamasaaapqlgsahqhqhqhqqmqprrqyrgvrmrkwgkwvaeirephkrtriwlgsyatavaaaraydtavfylrgrsarlnfpdeipslapsegegdgdggepardpadgggggtlsaasirkkaievgsrvdalqtgmmvppphhrerqrhhhhhhhhlpqlrmhaaaaeaaaaehrqevkqspqrpawsgrvknpdlnrapspessdae	AP2(A+B)163
GRMZM2G175525_P01	mqqqtamptptptpmgwseqslaaetaaivsalthvvasgrgpprqapalvmpwhradgnavqhrqvagvaaqgttpapapaaagparkyrgvrrrpwgkwaaeirdpqkaarvwlgtfptaedaaraydaaalrfrggraklnfpedaaarrardaeaasaaaragppaalldsqavgddmadyldysrileatepsgivdglfsghgngrflgswsigtsppssgsgaspacaastplfqqtdggkqsssnsaafgd	AP2(A+B)163
GRMZM2G175543_P01	mrrakpqqpspspeiryrgvrrrpsgryaaeirdpakktpiwlgtfdsaeaaaraydaaarslrgptartnfpgaaasaprhrarsasasaaaaapaavpatsshsstveswsggaprvaapprsaaapmeedddedchsycgssssvlcedargdddddaaashaplpfdlnlpppidaaaeadqmgarydtllhl	AP2(A+B)163
GRMZM2G300924_P01	mepvggdggggrgrgrgrswkgkgvssgsaagrqlapvledapaaallrplkkirspdrrlnrslsslspappspdsssafnptplpsarqiflapeastagsprllpllqyssefqrpmtppppdqqqlqqmisfgssqqprqefvaaaaatplfppqlvapevqqqmllrywsealnlsprgfrggavplpparlyqqlllrassgppklyrgvrqrhwgkwvaeirlprnrtrlwlgtfdtaedaamaydreafklrgdnarlnfpdlflgkgrvggsgrtsaaascsssapptpddshmkqaaqqqqrvrdgeqpcsgeakpllpeteteradnsepkpnpelqsadhqgdgttamfqpsggvwgpadeawfsawgpgssvwdydmdnahglflq…	AP2(A+B)163
GRMZM2G301860_P01	merdatafcpppqpapapashaavlgagvavavapaagngrggggggkqyrgvrmrkwgkwvaeirepnkrsriwlgsystaeaaaraydtavfclrgraarlnfpdqldgaqaaaaadstegarrngagltaaairkkaaevgarvdalhcgagaglagggasplllshrrrpknpdlnreptpdtsdde	AP2(A+B)163
GRMZM2G307119_P01	mmntracgsgsggrndqtmmgfsehpkpaasgqaqpsppsspserppagrgrrraqepgrflgvrrrpwgryaaeirdpttkerhwlgtfdtaqeaalaydraalsmkgaqartnfvythaaynyppflapfhhpssvqqqhygaaphvgsyghhhyhhqgssaavvgassgecssalppveradgtllldrggggghhhhhhhhpeflfasaddnsgylssvvpesclrprssaaavedlrrysdadaygmgvglredvddlaqmvagfwgggagdadqlcgggfpsggagdsmavassqgssdgyspfsflsh	AP2(A+B)163
GRMZM2G307152_P01	mrraepvgeqadaerrmsgykgvrrrrwgkwvseirvpgsrerlwlgsyatpeaaavahdtavyflrggggagdvaalnfperaaaaygaggrlsprsvqrvasdagmaadaqlvaaredtralragigggasarprdrdagdacagrahnaslhstgagreqpvsgeisvddmdill	AP2(A+B)163
GRMZM2G307665_P01	mcdaaavaapryrgvrkrpwgrfaaeirdpakrarvwlgtfdsaeaaaraydvaaralrgplartnfpaltsrppanlpaptptcsssstvesssgpragvpragrraagkpraprqaaapadadcrsdcassasvvddgddastvrsrpaldlnlpapldvddghdlelctdlrl	AP2(A+B)163
GRMZM2G309731_P01	hapatepqrrpryrgvrqrpwgkwaaeirdpvkaarvwlgtfataedaarayddaalrfrgakaklnfpanaghgtaaafqpryrgqhrpgtpsaaaapvgcheepsssfpdlgqyarilqsgggdldlqaafaggvapagrsstsaasasasspwqgat	AP2(A+B)163
GRMZM2G310368_P01	maprvadksplppatglglgvgggvggvgmgphyrgvrkrpwgryaaeirdpakksrvwlgtydtaeeaakaydsaarefrgakaktnfpfpsqcsvasgaagsassnstvdssgggsgcgiqapmqamplppaldldlfhraaavnavstgmrfpfkgypvacptpqqyffyeqaaaaasgyrmlkvappavtvaavaqsdsdsssvvdhspsppavtankvgfeldlnwpppaen	AP2(A+B)163
GRMZM2G317596_P01	maigapddsrqrrpadhaanilenvwatimtgsatpassstaasssevgeerppdeailerlpslgrwismgaeewdelllggaarasdaaasgrelpaaspanqeadrlghhrassskaasaaaacksyrgvrrrpwgkfaaeirdtrrrgarvwlgtfataddaalaydkaalrmrgpraclnfpldvvqraladgggraettprvlrrkrrranhddaaggddtrsdgsvaaatardptttmvsfacakkddqvmtplmaqersvsdpgaviefediggeywdylft	AP2(A+B)163
GRMZM2G322672_P01	maktarqhansphvctrdvsitqtdlaastsnsicintdidefiyedndaakgeineldvymkdkpirwvdptdrndkvpsiveefmadeneysstieedrrrprqaeaagrptdrpwdvdvvtrsgksrlnrptrrpgrggprcfslrgavptkqeqpraglreerkrkatrggagrgrakpnaesprrrtrqgreggrkrrrsgmrrarpppvpvpmtpgdagpevkyrgvrrrpsgryaaeirdparktpiwlgtfesaeaaahaydaaartirgaaartnfpsasisatvappaapaatsshsstveswsggsgggapvgilrapaaeedcrsycgssssalcedgasgpgcgdetaapprcsplpfdlnvpdpaademdwrcdtllhl	AP2(A+B)163
GRMZM2G323172_P01	mdlahqrissfprrapssifspgqpaivphraprhhttslspnkeetrkkktsrgggargiagaggaatgeggarggcpsvttffrgcwiafsgnqereankemvvylvdaspkmftptttqirepnkrtrlwlgsfataeeaalaydeaarrlygpdaflnlphlrasavsstaahqrlrwlaasargaaavpaydllnlnaqhniynllahvplmdfqkestfdmwstvglisvltldfwfctsdeglsskgendsfkvlalihqnvipsmsnpsilcdfltrsydiggvisvmalsglfilmtqhgleyrkfyeklyalltpvvfmakhrsvflqdkqlkshppknveseilcehikkereaakagkrpyylkkselrerklmnkynelklydsai…	AP2(A+B)163
GRMZM2G328197_P01	mpeaatvvyterkrkikkepaetatvpklvrvfcddldatdssgddeaaasggvaargarkfileifteghrkgcnatatipapgggkrkapattlapeepryrgvrrrpwgkyaaeirdphkgerlwlgtfdtaeeaareydsaarrlrgpsattnfpapptpsdrvpavrelssaeesdsdethtvsspvsvlqeampgetaaavgppapkptddaadpaaakkdaprgdgglshfsadaplpqlgddafsfaplggvpfddlpapqldycyladdsaldlgslpmwpgvdgcqfsdisdddlfalsgpgapn	AP2(A+B)163
GRMZM2G348307_P01	mktktvssdttffrgcwiafsgnqereankemvatlstprpkcsplppprfvwllshsnaanreefrigrcclhlkpsvpqpdsdigdpqirepnkrtrlwlgsfataeeaalaydevarrlygpdaflnlphlcasavssvaahqrlrwlaasargtaavpaydllnlnaqhnvynllahvplmdfqkestfdmlstvglnsvltldfwfctsdeglsskgendsfkftkawlsflmlplpldvykevlalihqnvipsmsnpsilcdfltrsydiggvisvmalsglfilmtqhgleyrkfyeklyalltpavfmakhrsvflqdkqlkshppknveskilcehikkerevakarkrpyylkkselherklmnkynelklydsaiefgilsidl	AP2(A+B)163
GRMZM2G368838_P01	msdrggpasprsgkhpfyrgirsrsgkwvseireprktrriwlgtfptaemaavaydvaaralrgpdaalnlphlaasrpapastsaddiraaaaeaaaslqqpdhqppahgsaagrgiaaaaagatqqqhqhqqqaggssgaaqhegggggagnpyfldeealfetpqylrnmaagmmmspprfgrnssddspdhpsssdagdslwnyrdp	AP2(A+B)163
GRMZM2G369472_P01	mtnlsamaayqsyvirfdghfdepspssagaeppgpqppfagrmislerehqvivaallhvvsgyatpppqvftpppaaarcqvcgmerclgceffaagegalgggaekaaatggaaagqrrrrkkknkyrgvrqrpwgkwaaeirdprravrkwlgtfdtaeeaaraydqaaiefrgpraklnfpfpeqptghdepissngeasaaarssdttpspslcsadaeergqpewpsagqeageqllweglqdlmrldegepwlhpassawn	AP2(A+B)163
GRMZM2G376255_P01	mesyghkrawkkeptrgkggpqnaaceyrgvrqrtwgkwvaeirepnkrarlwlgsfataeeaalaydeaarrlygtdvflnlphlrasgvsaagagnaherlrwlpaasargaavpaygllnlnaqhnvhvihqrlqelknngspadhlpaaastspcstvttraaaalpapmscfhaleqavttvatrttvddaepceggacpsgadkpqidlseflqqigvlnntdddgirttakasfrgdaaeagcfggngefdwdalaadlndiagagvhggvnggfqmddlheheveqfgtclpipvwdvq	AP2(A+B)163
GRMZM2G380377_P01	meyaavgygygygyderqepaesadgggggddeyatvlsappkrpagrtkfretrhpvyrgvrrrgpagrwvcevrepnkksriwlgtfatpeaaarahdvaalalrgraaclnfadsarllqvdpatlatpddirraaiqladaasqqdetaavaadvvapsqaddvaaaaaaaaamygggmefdhsycyddgmvsgssdcwqsgagaggwhsivdgddddgasdmtlwsy	AP2(A+B)163
GRMZM2G381441_P01	mvsstshsqnsnsspsplhlstgivgflarraamtrqpssfqfhqprvavppldspgssvdssaptwvqqqqrappapvlafdgndtdemalldmitrqvqgqgqegatskqeeaerslgagggrpyrgvrkrpwgkfaaeirdstrngvrvwlgtfdsaeaaalaydqaafamrgeaavlnfpvervrqslegmgmgmgmpipgsgsasaspvvalkrrhsmrmrrpasrnrkaktatrsevmeledlgadyleellgatateaeeqtmshssssswhrshhsi	AP2(A+B)163
GRMZM2G384386_P01	melhfqaqppvfqlenysssssyyyyqqqeaaaqakpskprgrkkgsnnhskfvgvrqrpsgrwvaeikdttqkirmwlgtfetaeaaakaydeaarllrgtdartnfaprispdcplavrirgllhhkkikkakaaaaaakqqasssspasttsnsnsnshstnsargggssitttttssssssssssavscdddmatqgggtgaldagevyrpgfatagteeefdswmfdsafpaldsfaavdsavpaagtteepgaemaeferikverrisaslyamnglqeyfdrvldasacdslwdlsplchh	AP2(A+B)163
GRMZM2G399098_P01	mqsygrkrawkkgptrgkggpqnaaceyrgvrqrtwgkwvaeirepnkrtrlwlgsfataeeaalaydeaarrlygpdaflnlphlrasavssaaahqrlrwlsasargaaavpaygllnlnaqhnvrvihqrlqelknngspakpppspslrvspsaphkqlapadhlpavattspcsivvvthvhaapamscfhaleqtvatvamrtvddaepceggacppaadkpqidlreflqqigvlntdddgitatakaafhaagdaavscfvsgngdfdwdvlaadlndiagahgganggvqmddlhehavdqfgtclpipvwdv	AP2(A+B)163
GRMZM2G419901_P01	mesygrkrawkkgptrgkggpqnaaceyrgvrqrtwgkwvaeirepnkrtrlwlgsfataeeaalaydeaarrlygpdaflnlphlrvsaaaahqrirwlpasargaaaaavpaygllnlnaqhnvhvihqrlqelknngspakppppaprvspaarqqqlapadhlpvastspcstvtthaaaaalpppmscfhaldldleqavataamttvddaepfegggafppgadkpqldlreflqqigvlktdddgtatakgslhgdaadagcfggngefdwdalaadlndiagahgganggfqmddlhevdqfgtclpipvwdv	AP2(A+B)163
GRMZM2G421033_P01	mmqgeyrssieesaaaavaaaaamaplaaaavkmeaeqaamaapqlgaahqqtqprrqyrgvrmrkwgkwvaeirephkrtriwlgsyatavaaaraydtavfylrgrsarlnfpeeipsfgladgvdvgehardpaaaaagggggctlsaasirkkaievgsrvdalqtgmvvppphhrerhrhhnhlpqlrvhaeeqqeeeeqkpqrpawsgrvknpdlnrapspessdae	AP2(A+B)163
GRMZM2G424348_P01	mdqmlgkhlqmpsvttsaacqqpqspppspqqqyrgvrkrkwgkwvseirqpgtktriwlgsfesaemaavahdvaalrlrgrdaqlnfpgcvawlprpatshardvraaaaeaadrvrcdpallllqqaaaarchdydhdhefgagpapvvelgsdeefeldldspslwaemaeamlldppgwatgvvgdaaevalcwphgslwdac	AP2(A+B)163
GRMZM2G425798_P01	mervkycdctvcsvqrslcstrrrrrrrrqidrqltkvdprrrhgkrplpaaeveeeeeeealppgpppakheqleephhaavsqlqgatfsggggsssssviggpsppqayaqyyysaradndasavasalahviraspdqlppqqapalygagvpgslrlgdhpqasahhypgpgghvaaaeeeqgrrrhyrgvrqrpwgkwaaeirdpkkaarvwlgtfdtaedaaiaydeaalrfkgtkaklnfpervqgrtdlgflvtrgipdhrhpsaavtlaamppphhqhghqtvvpypdlmqyaqllqggrgggghaeaavqqahrqqqqqqlmtmmggrpgvnlpstfspsssasapqildfstqqlirpgppspsppraaampsssaaaapstpsstt…	AP2(A+B)163
GRMZM2G429378_P01	mveaaavsrsrpkikqepaettaicklvrvfcddrdstdssgdeaaagggagaaagarkflveisvekhqprcnamapagraagggkrkaaaagtpaepryrgvrrrpwgryaaeirdphkgerlwlgtfdtaeeaarrydsetrrlrgpsaitnfpatpddrvplpapalslhgvaavgehssaeeescdesqlvvgspvsvlrampdetaratlppkiadaaagcatkkdapdgrgglspfsaddallpqlgedafsfggvpfdddlptpqlgldylaadpaldlgslpmwpgvdgcrfsdigdddlfslpal	AP2(A+B)163
GRMZM2G434203_P01	maekqppaphspspavqvqpagpaagghshhqaasasasgpasphspspvvqqgdgtssaraaaitappmatttatssgepsprssgkhafyrgircrsgkwvseireprkarriwlgtypmaemaaaaydvaaralrgadavlnfpgaiasraapasaspediraaaaaaaaaaqleyshqgrtanpppppasppspaaaaaqdwhqqhdaaasytpqqeagtdefmdeeaifempqllrnmaagmmmspprlspdtsdespdpseageslwsyrdp	AP2(A+B)163
GRMZM2G438202_P01	maprnalpaasavangmvmeprfrgvrkrpwgrfaaeirdparkarvwlgtfdtaeaaaraydaaalhfrgpkaktnfpvafaalppppppkkpaavtvspsssstvessssssrdspatpprpaspsqqapsldlslggtpamvaaqpflfldprlavtvavpapvpyrptavaagankhaaascreeeqsdtgssssvvdaspavgvgfdlnmpppaeva	AP2(A+B)163
GRMZM2G457562_P01	meghysptasaaeaggerrfrgvrqrpwgkwaaeirdphkaarvwlgtfdtaeaaaraydeaalrfrgsraklnfpedarlttapsaavapaaagstttmavaasaggsyqqeasaavvsadylqyqmmllqgatsgqgssshggyplyydygghggagagagggamsssysfpastvtvasvpsssassapsygeaaqwagswpessawsypattaswsgssqyeyppstrppq	AP2(A+B)163
GRMZM2G458437_P01	mmnsrgsgssssnhqtmmafsehpnpatasssgqpqasppsspserppsgrgrrraqepgrflgvrrrpwgryaaeirdpttkerhwlgtfdtaqeaalaydraalsmkgaqartnfvythaaynnyppflvpfhqqqqqygaapqhigsyghghhhydqqqqqgsttgecsstmppvpveradgtllldrggghhhhhhhhrellfataddssgylssvvpesclrprssaaavedlrrysvsdadsygmglredvddlaqmvagfwgagagdgdgmvassqgsdgyspfsflsh	AP2(A+B)163
GRMZM2G461907_P01	mwlgtfdsaeeavrrydsetrrlrgpsaitnfpvtsddrvplptsslhavdehsfaadesqpvvgspvsttpppkpvdaaaetlstffssdkadagggaeaaagprkfvmeihmeehrprcnataptgrvagggkrkvavagtpaepryrgvlrrrrgryvvrtcdwkdkrmwlgmfdtaeeaarrydsetrrlrvpsaitnfpatsddrvslpapslhavdehsfaanes	AP2(A+B)163
GRMZM2G466044_P01	mllnpaceaaapmdsirhhlldepaaaatasaaprpvycrstsfgslvadqwseslpfrpddaddmvvfgalrdafsqgwlpdgsfaavkpeplafpdspyergsypclggfllaegpetpteaattpgseeeaaaavsrgkhyrgvrqrpwgkfaaeirdpakngarvwlgtydsaedaavaydraayrmrgsrallnfplrigseiaaaaaavaatapaagdkraspeptassdsspsassatpkrrkrgeaaaatmamalvppppaaqapvqltlparpwfaagpvqqlvs	AP2(A+B)163
GRMZM2G474326_P01	mstyislslersssvvrdaaksappgsgvsapypragagagtslslsgaaaahghgqylplneddsldmvlfdvlreasgsapgatyqppssslptlkalasgasrkgggnngngsraahapkaatgrhyrgvrrrpwgkyaaeirdparhgarlwlgtfataeeaaaaydraafgmrgakallnfpppaagcgnaatatakqaagsqvnngecdlleengsshdsecf	AP2(A+B)163
GRMZM2G475678_P01	maftgdadgfaldfirehllgagcggdpdpvhctvdldgdditfpvlpppqpefepmpflpppppppqhqhqgyigvdptneymgepaavfpeqepappviitfgsepsspvkqpltiavpprpyyasaaaataptaaqlvaaaaeavedfrkyrgvrqrpwgkyaaeirdpkrrgsrvwlgtydtpveaaraydraafrmrgakailnfpnevgtrgadfwappapakkadtaaankrkrqqlvedadgddvevvavvvskaakvtsctsrsssvstrettatasstvtsaaeetgsgavglpmtpssgnweqyweallgslpllspqsplpalgfpqltvt	AP2(A+B)163
GRMZM2G477287_P01	meqrqqerrtvpttttcggrraraetrhpvyrgvrlragkwvseirelrkpsriwlgtyptpemaaaaydaaalalrgagaalnfpdaatarpppasasaehvraaaaaaaaaaavglgdsrhfhgrsdrrevrghshssgadeyerchggggagsmegvvdeddlfemprlmlsmaeglmmtppvlgpapaaaaldgdeegvslwdhs	AP2(A+B)163
GRMZM2G481668_P01	msraatnsgaerrcryrgvrrrawgkwvseirvpgtrerlwlgsyaapeaaavahdaaacllrgcagrrlnfpgraacyyacggqqplsprsvqrvasdagmaadaqivdaraalaspppvvqpaalagiiggaareggggvrgpacapappsngagssstywstpssepplvygdisvddieili	AP2(A+B)163
AC187157.4_FGP001	maraallsaaasllppllragardgspparcrivvymamsepssdtsctsscssgpststspraapsaaaaaasgggkkrprsddggsssssapayrgvrmrawgkwvseireprkksriwlgtfpcpemaarahdaaalsvkgaravlnfpglarhlprpaslaprdvqaaaaraalmhhssagccccgggggggstatatsssssssaaadvggcgqrrdgaaahdepeperqplevaaelvfdelaplwvedvvelgpsadhpwpwtpcdgldiaagfhplpllwddy	AP2(A+B)163
AC198403.3_FGP001	mvldnsapgvvaagqsyrgvrkrkwgkwvseirepgkktriwlgsfespemaavahdvaalrlrgrearlnfpglvhrfrrpataepddvraaaleaaaqvrfrpdlvamqasggeggccfggaggsddtgspeplaageddvawdvllgtdvevvespkmwdelaeamlvappawegdmedtddwaqgnlwdlpvwalgptgrcsftsfgf	AP2(A+B)163
AC198979.4_FGP009	meddkkegkyrgvrkrpwgkfaaeirdperggsrvwlgtfdtaeeaaraydraafamkgatavlnfpasggssagaapggrtsggssssttsapasrgrarvpdsekveleclddrvleellaedkynkn	AP2(A+B)163
AC206951.3_FGP016	mcggailaelipsaparrgvtpghgsggkgrtaanddddfeaafrdfdedseeepvgaitkkafgfagtrrrrpsspyygvrrrpwgkwaaevrdpvrgvrvwlgtfataeaaaraydhaardlrgatarlnfpsnskrrsavakaaprvdedededenggggalpdrscqgmsavglcvelggaskrartepqeeaqgrekkvapalapsddsadtllmdafmfgdpfsffdgglcyepavtmdcqllggdavfcddsvglwsfddsvcf	AP2(A+B)163
AC206951.3_FGP017	mcggailaelipttparrggaawpagkckrrkandfeaafrefdedseeeeedegvveskpafvvrassaatqprarqeqrsrrrapdqqqyrgvrrrpwgkwaaeirdpvkgvrvwlgtfpsaeaaaraydhaargirgpraklnfpsssssaagapasrkrartadadavidleeqeqrpaaaalkheaaecsgsdalpdfswqgvsaaydeppaprpafdfearpesaadeasprasdsesdalfdsllfgdqfaffdagayesldslfsadavqsnaaaaadqdmplwsfddgclvednlsf	AP2(A+B)163
AC209257.4_FGP006	mggpdntrhnyrgvrqrrwgkwvaeirepnrgkrhwlgtfdnpvdaavaydraavsihgahahlnfpcsaattadasleheakpmvaaaalggggaeavsqrqedddphdiamyidfdavfdmvpfchgikredcqhegfdgdavhsplwalgd	AP2(A+B)163
AC233933.1_FGP001	mpsilaikkvnqlqppflapmghpssihsfylyseymataaaaatssssssssdslpfsmvcgdeapaavswraadaevsvaavpgaglrqapskgafigvrrrpwgrfaaeirdstrngarvwlgtfdsaeaaamaydqaalsargsaaalnfpvervqeslralalggnaagasasaggspvlalksrhskrkrrkksellaaaaakgaaaaakataaggrsqiknaaaaaeqqrfvveledlgaeyleellrisesyss	AP2(A+B)163
AC233944.1_FGP002	mpegdqvsssssrssqassggtsssppwspagkkagaaekrararetttdppssyrgvrmrawgkwvseireprkksriwlgtfptpemaarahdaaalvvkgpaavlnfpdmaaalprpasasprdvqaaaaraaamemepaaalheppdgpadeaaalqmqpaaaappaggqqqdeeleaivelprldedcavatlgatpclsssfhdvlapapwwvddaagyvaaahdvdlfwsgrrsrmgaigwcppvelvitllllvldglcvlsnnnnddddddyyysv	AP2(A+B)163
GRMZM2G175856_P01	msttgqrssplrpwrkqvpintppqasprqrhrpsckrpamdstdpppaspsspgppggqpsppkrpagrtkfqetrhpvfrgvrrrgragrwvcevrvpgsrgdrlwvgtfdtaeaaarahdaamlalcgaaaslnfadsawllhvprapaglpgvqraatdavaaflrtqqprgggdapaaasqgqranaateteldhagasaaavdggggsvvevdvfggmddagsyyaslaqgllidppppavecpeeedddcggagemelwd	AP2(A+B)163
GRMZM2G021573_P01	mangsnwlgfslsphtamevpsvsepasthhappppsssttisssstnntissnflfspmaspypgyycvggaygdgtsaagvyyshlpampnksddgtlcnmegmvpssppkledflgggngggqetatyyshqqqgqeegasrdyrqyhyqhqqlvpynfqplteaemlqegaapmeeamaaaknfllasygacysneetrplslsmmspgtqlsscvsaapqqqhqmaatvataataaaalgrsngdgeqcvgrkrstgkgghkqtvhrksidtfgqrtsryrgvtsrhrwtgryeahlwdnscrkdgqtrkgrqggydtedkaaraydlaalkywgpathvnfpvenyrdeleemkgmtrqefvahlrrrssgfsrgasiyrgvtrhhqqgrwqs…	multi-AP2(22)
GRMZM2G022359_P01	matvhpqspagpthlpqeerhgdapvppavsgepaaaaeaggeiaaldkqlavvgggeerrpagagagaasaggggklvaeamrkyaaprssrfhgvtrlkwsgkyeahlwdntsqvegrkrkgkhvylgsyvdeeqaakahdlaalkywgtgpntklnfnisdyekeievmktmsqdefvayirrqsscfsrgtssyrgvtrrkdgkwqarigrigesrdtkdiylgtfeteeeaaeaydiaaielrgvhavtnfdisnycedglrklegpsevaklgspsevvklagq	multi-AP2(22)
GRMZM2G028151_P01	mtsnssqnmsscstggsdaavgggswlgfslsphmaatmdgaadgvpvqhhhheglfyppvvssspapfcyalgggqdglataaanggggfypglssmplksdgslcilealhrseqerhgvvvsssspkledflgasastamalsldsssfyygcghghghdqggylqpmqcavmpgsgghdvyggghaqmvdeqsaaamaaswfsargnggydvdgagagaivplqghphplalsmssgtgsqsssvtmqvgsahadavteyiamdgskkrgagngasagqkqptihrktidtfgqrtsqyrgvtrhrwtgryeahlwdnscrkegqtrkgrqvylggydveekaaraydlaalkywgtsthvnfpvedyreeleemknmtrqeyvahlrrkssgfs…	multi-AP2(22)
GRMZM2G073982_P01	metyghglvkdelhsgggcggggiggqglycgatattpraaapaaattgsgggvvksvrrrkrappppsslvvatamsgckdeaaggdksassnssnnaskrssrfrgvsrhrwtgrfeahlwdkgtwnptqkkkgkqvylgayneedaaaraydlaalkywgpttytnfpvvdyekelkvmqnvskeeylacirrksngfsrgvskyrgvarhhhngrwearigrvfgnkylylgtystqeeaaraydiaaieyrginavtnfdlstyirwlkppgaedggttattssgiaaamppppsslciqaggllqhphgaaaaaaamlhdvdddlyrgrhalfsaggslddvgsssvyaagtgpgptaaalcvggrpsptssstalslllrssvfqelvarng…	multi-AP2(22)
GRMZM2G086573_P01	mdtshhyhpwlnfslahhcdleeeergaaaelaaiagaapppkledflgggvatggpeavapaemydsdlkfiaaagflggsaaaaatsplssldqagsklalpaaaaapapeqrkavdsfgqrtsiyrgvtrhrwtgryeahlwdnscrregqsrkgrqvylggydkeekaaraydlaalkywgsstttnfpvaeyekeveemknmtrqefvaslrrkssgfsrgasiyrgvtrhhqhgrwqarigrvagnkdlylgtfsteeeaaeaydiaaikfrglnavtnfeisrynvetimssnlpvasmsssaaaaaggrsskalesppsgsldggggmpvveastapplfipvkydqqqqeylsmlalqqhhqqqqagnllqgplvgfgglyssgvnldfa…	multi-AP2(22)
GRMZM2G124524_P01	mersqrqsppppspssssssvsadtvlvppgkrrraatakagaepnkrirkdpaaaaagkrssvyrgvtrhrwtgrfeahlwdkhclaalhnkkkgrqvylgaydseeaaaraydlaalkywgpetllnfpvedyssempemeavsreeylaslrrrssgfsrgvskyrgvarhhhngrwearigrvfgnkylylgtfdtqeeaakaydlaaieyrgvnavtnfdiscyldhplflaqlqqepqvvpalnqepqpdqsetgtteqepesseaktpdgsaepdenavpddtaeplttvddsieeglwspcmdyeldtmsrpnfgssinlsewfadadfdcnigclfdgcsaadegskdgvgladfslfeagdvqlkdvlsdmeegiqppamisvcn	multi-AP2(22)
GRMZM2G139082_P01	mdmdmssayphhwlsfslsnnyhhglleafsnssgtplgdeqgaveesprtvedflggvggagappqpaaaadqdhqlvcgelgsitarflrhypaapagttvenpgavtvaamsstdvagaesdqarrpaetfgqrtsiyrgvtrhrwtgryeahlwdnscrregqsrkgrqvylggydkeekaaraydlaalkywgpttttnfpvsnyekeleemksmtrqefiaslrrkssgfsrgasiyrgvtrhhqhgrwqarigrvagnkdlylgtfstqeeaaeaydiaaikfrglnavtnfdmsrydvesilssdlpvgggasgrapakfpldslqpgsaaammlagaaaasqatmppsekdywsllalhyqqqqeqerqfpasayeaygsggvnvdftmg…	multi-AP2(22)
GRMZM2G141219_P01	marprknsaaaannnnsnttnagnaavdlaarvkpkrtrksvprespsqrssvyrgvtrhrwtgrfeahlwdknswnesqnkkgkqvylgayddedaaaraydlaalkywgpdtilnfpasayeaelkemegqsreeyigslrrkssgfsrgvskyrgvarhhhngrwearigrvfgnkylylgtygtqeeaamaydmaaieyrglnavtnfdlsryikwlrpgagaaqnphpmldglaqqlllspegtidgaafhqqqhdhrqqgaaelplppraslghtpttsalglllqsskfkemiqrasaaesgtttvtttsssssqpptptptpspsppptppvqpardaspqcsfpediqtffgcedvagvgagvdvdalffgdlaarmelsrhlrtkkmvr…	multi-AP2(22)
GRMZM2G141638_P01	matvnnwlafslspqelppsqttdstlisaatadhvsgdvcfnipqdwsmrgselsalvaepkledflggisfseqhhksncnlipstsstvcyassaastgyhhqlyqptssalhfadsvmvassagvhdggsmlsaaaangvagaasangggiglsmiknwlrsqpapmqpraaaaegaqglslsmnmagttqgaagmpllagerarapesvstsaqggavvvtapkedsggsgvagalvavstdtggsggasadntarktvdtfgqrtsiyrgvtrhrwtgryeahlwdnscrregqtrkgrqggydkeekaaraydlaalkywgattttnfpvsnyekeledmkhmtrqefvaslrrkssgfsrgasiyrgvtrhhqhgrwqarigrvagnkdly…	multi-AP2(22)
GRMZM2G160730_P01	maatrraffhsavdgiaragpgeaellpappqvgrpvegassmvfgfpvprptmpdsrpaavtqqffpptttaaqqatmeeqchvpagsaaeqwvrssasrksrrgprsrssqyrgvtfyrrtgrweshiwdcgkqvylggfdtaqaaaraydqaaikfrglnadinftlddykdemkkmkdlskeefvlvlrrqgagfvrgssrfrgvtqhkcgkwearigqlmgkkyvylglydteteaaqhanqgi	multi-AP2(22)
GRMZM2G174784_P01	mwdlndspaaeaappspsaddsgassssaaalveipddadddsaaaaaeavvtrqffpapaavgaapgpgsssaragwlrlaaaapppaaggsngvaqtggpaaaaaaagkksrrgprsrssqyrgvtfyrrtgrweshiwdcgkqvylggfdtahaaaraydraaikfrgveadinfsledyqddmkqmghlskeefvhvlrrqstgfprgsskyrgvtlhkcgrwearmgqflgkkyvylglfdteeeaaraydraaikcngkdavtnfdpsiyaeelepaastggggddhnhnldlslgssagnkrgslddggggggggddetsdqrvpmafdvdwqtaaprstkakldasskqpqtqmlpppppavlrvahqlplpfgprhpqsqflsnggdpgt…	multi-AP2(22)
GRMZM2G176175_P01	maspaipfapltshraapfvlgcpppwppppppaarprpppprpdaaaaarlleeeagagssrarspggpelesmvldlnaesptpgsasaassssvvvgggffrfdllggtpdeegcspsppivtrqlfplpypdaagstaastasngspppevagawarrpadlgapalaqgkvmsapsspavlspaagkksrrgprsrssqyrgvtfyrrtgrweshiwdcgkqvylggfdtahaaaraydraaikfrgldadinfqlkdyeddlkqmrnwtkeefvhilrrqstgfargsskyrgvtlhkcgrwearmgqllgkkyiylglfdseieaaraydraairfngpdavrnfdsvsydgdvplppaiekdvvdgdildlnlrisqpnvhdlrsdgtltg…	multi-AP2(22)
GRMZM2G317160_P01	mspptngaislayapsmmlgagaltnppllpfdgftdedflasadaallgeagtdqtllllpscpganccggsssdqglgalacevttagsfsllgqpapgqvswevttavaadrntfsrardpapspppspalplvqttsqsqrtsiyrgvtrhrwtgryeahlwdntcrkegqkrkgrqvylggydkedkaaraydiaalkywgdnattnfprenyireiqdmqnmnrrdvvaslrrkssgfsrgasiyrgvtkhhqhgrwqarigrvagnkdlylgtfateqeaaeaydiaalkfrgenavtnfepsrynllaiaqrdipilgrkliqkpapeaedqaalsarsfsqsqqssnslppyfltnllqplpsqhslaqalpsynnlgfgepslywpcpc…	multi-AP2(22)
GRMZM2G415251_P01	meehrprcnataptrrvagggkrkaaaagapteprymgvlrrrrgryvartrdrkgkrmwlgtfdtaekaarrydsethrlrgpsaitnfpatsddrvplpapslhaveehsfaadesqpvvgspvsttpptkpldavaetlstfsssdeadagggaeaaagprkfvmeihmeehrsrcnataptrrvagggkrkaaaagapakpryrgvlrqrrgryvarthdrkgkrmwlgtfdtaeeaarrydsetrrlrgpsaitnfpttsddrvplpapslhamdghsfaadesqpvvgspvstkpplkpvdaaa	multi-AP2(22)
GRMZM2G416701_P01	meldlnvaevapekpsaaleasdsgssgssvlnaeaasaggggpapgeegssstpavlefsilrsdsdaagadaddgdatpspprhhqqqlvtrelfpapqhwaelgffragpqqqpdirvlphphpyppppppaqpqqakksrrgprsrssqyrgvtfyrrtgrweshiwdcgkqvylggfdtahaaaraydraaikfrgvdadinfnlsdydddmkqmkslskeefvhalrrqstgfsrgsskyrgvtlhkcgrwearmgqflgkkyiylglfdseveaarveyrldirfslpfrdpraydkaaikcngreavtnfepstydgellltaeasaevaddvdlnlsisqpassqspkrdknclgpqlhhhhgrpfdgsavlkktkidapselssagrph…	multi-AP2(22)
GRMZM2G451031_P01	mtkphspsswaasslscvfsssgscyvppswspkrsskkkrssrrrakngaavatrrtssiykgvtrhratgkyeahlwdknarnrtgtkkgrqgafdneeaaaraydlaalkycgwgshstlnfplesyrhehenmqrmtreaylaalrrrsscfsrgasgyrgvanflqppllpvkpcssksdervlvrrhhhngrwearigypcgkkyvylgtfgtqeeaaraydlaalelrghaavtnfdissytadkdyqqrrhepavrtaqpkpkpkvelvdeaplpqarrpaptfltpkpepeyelgeplalppgpvlrdaddadhaiaeilpalcmdpadfearyparraralgcppddqlrglalpdsvrfeddietlfdapgevrvqfppaaavpdvsa…	multi-AP2(22)
GRMZM2G461905_P01	meehhlrcnattptrrvagggkrkaaavgapaepryrgvlrrcrgwhvartrdrkgkrmwlgtfdtaeeaarrydsktcrlrgpsaitnfpatsddrvplpapslhavdehsfaadesqpvvgrrdkadagggaeaaaeprkfvmeihmeehsprynatpptgrvagggkrkaaaagvpaepryrgvlrrrrgryvartrdrkgkqmwlgtfdtaeeaarrydsetrrlrgpsaitnflatsddrvplpapslhavdehsftadesqpvvgspvstmppqkpsprsppatrptpvvvlkrrrgrehrpcynatsptgrvaggskrkaatagvpaeprymgvlrrrrgryvartcdrkgkrmwlgtfdtaeeaarsdeadvgggaeasagpckfvmeihm…	multi-AP2(22)
GRMZM2G700665_P01	mqldlnvaeapppvemeasdsgssvlnaseaasaggapapaeegssstpavlefsilirsdsdaagadededatpsppprhrhqhqqqlvtrelfpagagppaptprhwaelgffradlqqqqapgprivphphaapppakksrrgprsrssqyrgvtfyrrtgrweshiwaydraaikfrgvdadinfnlsdyeddmkqmgslskeefvhvlrrqstgfsrgssryrgvtlhkcgrwearmgqflgkkaydkaaikcngreavtnfepstyhgelptevadvdlnlsisqpspqrdknsclglqlhhgpfegselkktkasandrytlts	multi-AP2(22)
GRMZM2G703514_P01	meehrprcnatapsgriagggkrkvaavagapaepryrgvlrrrrgryvartydrkgnqmwlctfdtaeeasrrydsetrrlhgssaitnfpatsdnrvpllapslhavdehsfaadesqpvvessvsttpppkpvdataetlstfsssdeadagggaeaaagprkfvmeihmeehhprcnatvptgrvaggskrkaaaagasaeprykgvlrrrrgryavrtcdrkgkrmwlstfdtaeeaarrydsetrrlrgssaitnfpatsddrvslpapslhavdkhsfaadesqpvvgspvsttplpkhvdaaaetlsmfsssdeadagggaeaaagprkfvmeihmeehrprcnatvptgrvagggkrkaaaasasaepryrgmlrwrrgryiartrdrkg…	multi-AP2(22)
AC200038.4_FGP01	1meehrlrcnataptgrvacggkrkaaaagapaepryrgalrwhrgryvawthdqkgkrmwldtfdtaeeggqesqpmvgspvsttlppklveaaaetlstfsfsdeadagggakaaagplkfvmqihmeehrprcnatastgrvagggkrkaaaagapaepryggvlrqrrgryvartrdrkgkrmwlgmfntaeeavrrydsetrrlrgpsvitnfpatsddrvplpapslhvvdehsfaadesqpvvgspvsttpplkpvdaaaetlstfsvvdallpqlvedafsfagvpfnddlptlqlggldylatdpalelgslpmwpgvdgcrfsdigdddf	multi-AP2(22)
AC215909.3_FGP001	mdehyfaadesqpvvgspasttpppkpvdaaaetfsmfsssdeadagggaeaaagprkfvmeihmeehhprcnataptgrvvgggkrkaavagapaepryrsvlrqhrgryvartrdrkgkrmwlgtfdtaeeaarrydsetrrlrgpsaitnfpamsddrvpllapslqavdehsfaadesqpvvgspvsttplgepvdaagsrkfvmeihmeehrprcnattptgrvasggkrkaaaasapaepryrgvlrrrrgryvartrdrkgkrmclgmfdtaeeaarrydsetrrlrgpsaitnfpatsddrvplpapslhnvdehsfaadesqpvehhprcnataptgrvagggkrkavaasapaepryrgvlrwrrgryvartrdrkgkrmwlgtfdtae…	multi-AP2(22)
AC225147.4_FGP004	mvldlnvaspadsgtssssvlnsadggfrfgllgspvddddcsgemapgastgfmtrqlfpsptppaepepepvaapvpvwqpqraedlgmaqrpvapakktrrgprsrssqyrgvtfyrrtgrweshiwrvdtvkfgssraydraaikfrgldadinfslsdyeddlkqmrnwtkeefvhilrrqstgfargsskyrgvtlhkcgrwearmgqllgkkaydraalrfngreavtnfepssynagdnnlrdteteaiddgdaidldlrisqpnvqdpkrdntlaglqptcdspessntmasqpmsssspwpgyhqnpavsfhhqrlyssachgffpnhqvqerpverrpelgaqpfpswawqaqgsphvplhhsaassgfstaaganggmplpshppaq…	multi-AP2(22)
GRMZM2G008234_P01	mknmtrqeyvahlrrkssgfsrgasmyrgvtrhhqhgrwqarigrvsgnkdlylgtfstqeeaaeaydvaaikfrglnavtnfditrydvdkimasntllpgdlarrrkddasddnpapaaaaaiaiaepaahqpaagvndasetwkhvvasaalaaaprdnhhhrhhdvlsgeafsvlhdlvataadggaghhhhhahsaahhvpmssatsslvtslgnsregspdrggglsmlfskppqaakpmsplmplgswasatasaraavsiahmpvfaawtda	AP2 domain without WLG (22)
GRMZM2G013657_P01	maspnpeaaglqavavagageggsssslsavagaaalsgelvprralalrkervctakerisrmppcaagkrssiyrgvtrhrwtgryeahlwdkstwnqnqnkkgkqvylgayddeeaaaraydlaalkywgagtqinfpvsdyardleemqmiskedylvslrrkssafyrglpkyrgllrqlhnsrwdtslglgndymslscgkdimldgkfagsfglerkidltnyirwwlpkktrqsdtskteeiadeiraiessmqqtepyklpslgfsspskpssmglsacsilsqsdafksflekstklseecslskeivegktvasvpatgydtgaininmnellvqrstysmapvmptpmkstwspadpsvdplfwsnfvlpssqpvtmatittttfak…	AP2 domain without WLG (22)
GRMZM2G016079_P01	mtttsssrssqaalaetrppqkqqqqsseytgvrlrqwgrwaaevrvpgtrqklwigtfetdrqaalaydaavfcfygvhlprrrrfncpaaprpdipawvrvqlnvasvkaiaerharvvdarlpplvaaagaggpsagggasapppgddrtdgmddgealvagasaadeslcsvpplrrrrrtsarrpepges	AP2 domain without WLG (22)
GRMZM2G033656_P01	mtmtapssssgaatrgrpqpqqhrggrsvtaaagarrphkdlgwtgvrerlwggwaaeiriprtrsrlwvgrfqhalqaalaydaamfcfygerlpsqrkfnfpaaprpaipdhlrarltvanikaiaadygrscaafflapaqlcpsapaaaaasttpplmvvppatesaaaaaaaasaeeavvstttdhvvpaaasnagnhvdggfmetadcllscnpddfvgvledmddvdlfigqqhn	AP2 domain without WLG (22)
GRMZM2G041996_P01	maraprssraarrraqdrlrrgsahaalripgtrarlwiggfeqalqaalaydaaifylygalrlpsprrfnfpaaprpdipedvramlsrddikviaksharslarfflgpqpavspaatspppppapaaageatatsdsdssndsnyykg	AP2 domain without WLG (22)
GRMZM2G076602_P01	mkqmchlskeefvhvlrrqstgfprgsskyrgvtlhkcgrwearmgqflgkkyvylglfdteeeaaraydraaikcngkdavtnfdpsiyaeeevapaaatggaagdehnldlslgssagnkrgsldgggggggddkssdqrvpmafdidwqtaarrstkakllsngdpgtaagglslaiggggghwppqlqhqqqqqrlhgarnngggtswpppphpcpppvpaaaataaaassrfhpyvvtsttqspagwvqkngfhslarpt	AP2 domain without WLG (22)
GRMZM2G084457_P01	mstqgncethgvavpgtkdagkgkagqssgdrqeeklpkceqvdygsevegcaddenpgkraalvtlvgneycgdedervqvltivkkdepaydiddrinpgtvagcleakgvvgasaatsvvrpagsrsssfhgvtrhrwsgkyethlwdsscrveghrrkgkqdckaarplfparedrlslqs	AP2 domain without WLG (22)
GRMZM2G104016_P01	mahelqetssssatttprrvppsccsstvtdssssppspaaanaapaprkaeaetggdedgcagkaapakkrerssegkhpdvprradagvgasgcqrsasrarsraygsgtfptaemaarahdaaalaikgratqlnfpvlagvlpratcaapkdvqpppcwpprsrrrrqhhrsssgpahakcppqrtaprprtrhaegvppaaasqpgtpssgvdeerqlfdlpdllldvrdgfgrfppmwapfhdvlevnaeeepllwe	AP2 domain without WLG (22)
GRMZM2G123938_P01	mstqgncethgaavpgtkdagtgkagqssgdqqeeklpkceqvdygsevegctddenpgkraalvtlvgneycgdedervqvltivkkdepaddivdhfnpgtvagyseakgavgasaatsavrpagsrsssfhgvtrhrwsgkyeahlwdsscrveghrrkgkqvphmfvmifmcpilvgslsisgishlryelgrqpantklssnktvrrvcvrggnvkwralrldtgnyswgsealtrktrildvvynasnnelvrtqtlvksaivqvdaapfkqwylthygvdigrkkkvsvakkdatevpvagapvrggaghvellhlpvcvsavsvvfsledghvvtsgepleyhydgilvnsiearpvflrphseafqvdsfiarsyhedvkislhvkisfi…	AP2 domain without WLG (22)
GRMZM2G131266_P01	megqpreeyvaslrrrssgfargvskyrgvarhhhngrwearigrvlgnkylylgtyatqeeaavaydmaaiehrgfnavtnfdishyinhwhrhchgpcdgslgamdvapnvsleldllecpatvglgleettgddefhnredylghlfgvqqlpdemgppahqmapassaldlvlqsprfkelmqqvsaagasetnggsmrsspstslcsfspsplelpspplqqptefidgapprcsfpddvqsffdfkndndmsfvyaevdtflfgdlgayappmfdfdlye	AP2 domain without WLG (22)
GRMZM2G174834_P01	mtlqlsstgvlrlcstslwritparcrrwrqrpgrstwppsaagaaaspggspsteaspdtqeeaakaydlaaieyrganavtnfdiscyldhplflaqlqqeqpqvvpaldqepqadqrepettaqepvssqaktpaddnaepddiaeplitvdnsveeslwspcmdyeldtmsrsnfgssinlsewftdadfdsdlgclfdgrsavdggskggvgvadfslfeagdgqlkdvlsdmeegiqpptiisvcn	AP2 domain without WLG (22)
GRMZM2G311024_P01	megvsratwmllhiiagsqcssltnqqgdkdgmqrswchsggkddvledglcdlevppvasqnyvgltskdifvevapdefglpdvdadsklekehirwlsmqftisrplhlesvllvalgssttdlhhtcstledlslgafstqeeaeaydittikvrglnaftkfdmsryniksildssalpfggtakrlketeaaasardhtgvlsydiggdahsavrvgtqrllqrseahratlvemvslqigaqgvggmahtifdemplnsgeeeialfsggysnysvfdemplgdviwdeeyghhdlldqlapdayylaakrtpydsvpmnllndvavsapkyddltnvgqakgivsmieaylrankmfvdkhelemervfssylemdlsevepcvlgpkrph…	AP2 domain without WLG (22)
GRMZM2G363052_P01	mrpsvqkvrifcsdpdatdssddedgqiiavkkmvmeilvpvtnsktsnslktlvpcgakdlevsekkgkssrfrgvrrrrwgrwaaeirdpvrktrkwigsydseeaaaaayqayakqireellaiknqrsvseraalsssssvscvsssppceqtghepqtrvlvekdpepvdevflnfsltpkgismddllgrideipvcddpvsptdelpldnftsledafpisdfigsrdehlyehyigladishlplpmddpafnldaeldwsgfdfaaiegeldvl	AP2 domain without WLG (22)
GRMZM2G379652_P01	mepqfcssyyyghaggaayahsdsshyglrrydddsvvvdshcyssstmassgfvqqaassayyyydptayssdhhqhqqqhpsssstawasspsgattpssshhqqqllrfgggavdeyyqedgmgavgmdqssahmvmgaasstssgassttntpdylllqeeeaaaggggdapligvrrrpwgkfaaeirdstrngqrvwigtfdtpeaaalaydqaaysmrstaavlnfpvehvqaslralglsvdaggspvlalkrrhcirkrlpknktaagkeqqtkvvlaatassrrghghaeqkqaascgvleledlgadyleellalsdq	AP2 domain without WLG (22)
GRMZM2G478965_P01	mepqfcssyycgdavsaayvpsdpnhyglqhyddsvvvvdsncysnstmassgfqqasssayyyyddhiayggdhhhhpsssstawasaspspsgaatpssshhqqqllhfggggadeyytyqedgmedqfsaltlmgaacvsasstssgasttdtpapgaysspatwttmqpnaaahgasacprdylllqeeaaagggaggdapligvrrrpwgkfaaeirdstrngervwigtfdtpeaaalaydqaaysmrsssavlnfpvehvqeslralglsvdagvspvlalkrrhcirkrlpknktaagakeertkvaassssrghgghghglgkqkqqqaapcvleledlgadyleellalsdq	AP2 domain without WLG (22)
GRMZM2G480434_P01	mckdksallleaissgaaerkararrqklsswtgvrfrhwgkwaaeirvprtreklwigtfesarqaalaydaavfcfygerapkarkpnfpamprpevdegsrlhlsvaevkviaerhardvdallppmadpdsaaatdddlvmapppvavavdapsdgaggpdldqmlsafdidafgaeldsmtflvsddeyyaaepaca	AP2 domain without WLG (22)
AC213666.3_FGP003	mkrcrgvyerqpgrwvaefrshrhrtrewigtfatevesraayddfekhfmqsrrcnlplpalekrggraagvnrscalprrqrhpppeiekkrqivhttlaansstsatppppplennaqpqhadalpsahsvwadepagedlpdldtdfgpldlslfddff	AP2 domain without WLG (22)
GRMZM2G521481_P01	mdqlhgnvakarkvlgskgkgkgfarlvwssvvgdslikyarlirddlnqwlelqeltqsignviastarstpsligsmtlkeetgidlddvccllqtalvgrsmlillddvweqdivdrftrlydndcrylvttrdeaiyeiaeaekveickddikeisteillyhsllsdgelpgfvcvgstgagtgglgdtkpeahlwdnscrkdgqtrkgrqggydtedkaaraydlaalkywgpathvnfpvenyrdeleemkgmtkqefiahlrrrssgfsrgasiyrgvtrhhqkgr	AP2 domain without WLG (22)
GRMZM2G088842_P01	mtnnnnggndtnaaasgwlgfslsphmdehqlqlqqqqqhglffpsvtagaaasyglggglatsaspyytpqlasmplksdgslcimealrrsdqqdhhgpkledflgaaaaqsqamalsldnpaaassfyyyyygggggggpghhhgsflqppcvdlyggasagsqlvaddeaaatatamaswvaaraengallaaagqphqhalalsissgsspsscvtahpsseygaaaaasmdggrkrggaagqkqpvhhrksidtfgqrtsqyrgvtrhrwtgryeahlwdnsckkegqsrkgrqvylggydmeekaaraydlaalkywgpsthinfpledyqeeleemknmtrqeyvahlrryvrtsfhftk	AP2 domain without WLG (22)
GRMZM2G366434_P01	masannwlgfslsgqdnpqpnqdsspaagidisgasdfyglptqqgsdghlgvpglrddhasygimeaynrvpqetqdwnmrgldyngggselsmlvgssgggggngkravedsepkledflggnsfvsdqdqsggylfsgvpiassansnsgsntmelsmiktwlrnnqvaqpqppaphqpqpeemstdasgssfgcsdsmgrnsmvaaggssqslalsmstgshlpmvvpsgaasgaasestssenkrasgamdspgsaveavprksidtfgqrtsiyrgvtrhrwtgryeahlwdnscrregqsrkgrqvyt	AP2 domain without WLG (22)
GRMZM2G399072_P01	mdmnngwlgfslspsaasrggygygdggggasasacgdgegscpspaaaasplplvamplddslhyssapdwrhgaaeakgpkledfmsitcsnkssgrslydscghhddeqaskyhevhgihplscgsyyhgcissgggggggiglginmnappctggfpdhqhhqfvpsshhgqyflgapaasagppagaampmynagggsvvggsmsisgikswlreamyvpperpaaaalslavtddvppaeppqllpaplpvhrkpaqtfgqrtsqfrgvtrhrwtgryeahlwdntcrkegqtrkgrqgcsrrl	AP2 domain without WLG (22)
GRMZM2G146688_P01	mtnnnnggndtnaaasgwlgfslsphmdehqlqlqqqqqhglffpsvtagaaasyglggglatsaspyytpqlasmplksdgslcimealrrsdqqdhhgpkledflgaaaaqsqamalsldnpaaassfyyyyygggggggpghhhgsflqppcvdlyggasagsqlvaddeaaatatamaswvaaraengallaaagqphqhalalsissgsspsscvtahpsseygaaaaasmdggrkrggaagqkqpvhhrksidtfgqrtsqyrgvtrhrwtgryeahlwdnsckkegqsrkgrqvylggydmeekaaraydlaalkywgpsthinfpledyqeeleemknmtrqeyvahlrryvrtsfhftk	AP2 domain without WLG (22)
GRMZM2G059939_P01	mdstsclvddassgastgkkpapapaaatgkplqrvgsgtsavmdaaepgaeadsggagrapggvsgklpsskykgvvpqpngrwgaqiyerhqrvwlgtftgeaeaaraydvaaqrfrgrdavtnfrplaesepeaavelrflasrskaevvdmlrkhtygeelahnrrafaaaspaaspppennrrppaassssspaaarehlfdktvtpsdvgklnrlvipkqhaekhfplrrvqgrapqlrgrrregvevpvlvleqqpelradqgveplrqgegaprrrrrrvlpfrrrqaaalhrlqapa	RAV(3)
GRMZM2G159592_P01	mdstscllddassgastgknkpapvpapaavtgkplqrvgssgasavmdaaepgaeadsdgarrapggvggklpsskykgvvpqpngrwgaqiyerhqrvwlgtftgeaeaaraydvaaqrfrgrdavtnfrplaesdldpdaaaelrflasrskaevvdmlrkhtygeelaqnrrafaaaaaslaspqlppakntspaaarehlfdktvtpsdvgklnrlvipkqhaerhfplrrvqggrapilsfedaagkawrfrysywnssqsyvltkgwsrfvkekglhagdavgfyrsaaagrqlfidcklrpkavrlfgvdlltepprsaaavaqpepeqeeiavsknkrardaiaasatpvhiafkkqrvdvalttt	RAV(3)
GRMZM2G169654_P01	mdsasslvddtssgggggastdklralavfaaasgtplermgsgasavvdaaepgaeadsgsgaaavsvggklpssrykgvvpqpngrwgaqiyerhqrvwlgtfageadaaraydvaaqrfrgrdavtnfrpladadpdaaaelrflasrskaevvdmlrkhtyfdelaqnkrafaaasasaatasslannpssyaslspatataaarehlfdktvtpsdvgklnrlvipkqhaekhfplqlpsaggeskgvllnledaagkvwrfrysywnssqsyvltkgwsrfvkekglqagdvvgfyrsaagadtklfidcklrpnsvvvastagpsppapvakavrlfgvdlltapataaapaeavagckrardlgsppqaafkkqlvelalv	RAV(3)
