# Supplementary material for: Genome-Wide Analysis of ZmDREB Genes and Their Association with Natural Variation in Drought Tolerance at Seedling Stage of Zea mays L
Source: PLoS Genet. 2013 Sep 26;9(9):e1003790. doi: 10.1371/journal.pgen.1003790 (PMC3784558; doi:10.1371/journal.pgen.1003790)
Supplement: Table S3 — Genes and corresponding protein sequences used for the phylogenetic tree construction. The phylogenetic tree was constructed using the full-length of the protein sequence of 66 canonical DREB1 and DREB2 genes from Arabidopsis, rice, maize and sorghum. Two groups were established as DREB1 and DREB2. The DREB1 (A1-labeled) group contains 36 proteins, and the DREB2 group (A2-labeled) contains 30 proteins. The gene names for AtDREB1s, OsDREB1s and OsDREB2s were according to Sakuma et al., 2002 [7], Mao et al., 2012 [65], and Matsukura et al., 2010 [19]. (XLSX) [file pgen.1003790.s009.xlsx]

## Sheet: Sheet1
Table S3. Genes and corresponding protein sequences used for the phylogenetic tree construction.
The phylogenetic tree was constructed using the full-length of the protein sequence of 66 canonical DREB-type genes from Arabidopsis, rice, maize and sorghum. Two groups were established as DREB1 and DREB2. The DREB1 (A1-labeled) group contains 36 proteins, and the DREB2 group (A2-labeled) contains 30 proteins. The gene names for AtDREB1s, OsDREB1s and OsDREB2s were according to Sakuma et al., 20…
Subgroup	Gene name	Gene code	Protein sequence
A1	OsDREB1A	LOC_Os09g35030.1	MCGIKQEMSGESSGSPCSSASAERQHQTVWTAPPKRPAGRTKFRETRHPVFRGVRRRGNAGRWVCEVRVPGRRGCRLWLGTFDTAEGAARAHDAAMLAINAGGGGGGGACCLNFADSAWLLAVPRSYRTLADVRHAVAEAVEDFFRRRLADDALSATSSSSTTPSTPRTDDDEESAATDGDESSSPASDLAFELDVLSDMGWDLYYASLAQGMLMEPPSAALGDDGDAILADVPLWSY
A1	OsDREB1I	LOC_Os08g43210.1	MCTSKLEEITGEWPPPALQAASTTSSSEPCRRLSPPSSKRPAGRTKFHETRHPVFRGVRRRGRAGRWVCEVRVPGRRGCRLWLGTFDAADAAARAHDAAMLALRGRAAACLNFADSAWLLAVPPPATLRCAADVQRAVARALEDFEQRESSSSVFPLAIDVVAEDAMSATSEPSAASDDDAVTSSSSTTDADEEASPFELDVVSDMGWSLYYASLAEGLLMEPPASGASSDDDDDAIVDSSDIADVSLWSY
A1	OsDREB1B	LOC_Os09g35010.1	MEVEEAAYRTVWSEPPKRPAGRTKFRETRHPVYRGVRRRGGRPGAAGRWVCEVRVPGARGSRLWLGTFATAEAAARAHDAAALALRGRAACLNFADSAWRMPPVPASAALAGARGVRDAVAVAVEAFQRQSAAPSSPAETFANDGDEEEDNKDVLPVAAAEVFDAGAFELDDGFRFGGMDAGSYYASLAQGLLVEPPAAGAWWEDGELAGSDMPLWSY
A1	OsDREB1G	LOC_Os02g45450.1	MDVSAALSSDYSSGTPSPVAADADDGSSAYMTVSSAPPKRRAGRTKFKETRHPVFKGVRRRNPGRWVCEVREPHGKQRIWLGTFETAEMAARAHDVAALALRGRAACLNFADSPRRLRVPPIGASHDDIRRAAAEAAEAFRPPPDESNAATEVAAAASGATNSNAEQFASHPYYEVMDDGLDLGMQGYLDMAQGMLIDPPPMAGDPAVGSGEDDNDGEVQLWSY
A1	OsDREB1E	LOC_Os04g48350.1	MEWAYYGSGYSSSGTPSPVGGDGDEDSYMTVSSAPPKRRAGRTKFKETRHPVYKGVRSRNPGRWVCEVREPHGKQRIWLGTFETAEMAARAHDVAAMALRGRAACLNFADSPRRLRVPPLGAGHEEIRRAAVEAAELFRPAPGQHNAAAEAAAAVAAQATAASAELFADFPCYPMDGLEFEMQGYLDMAQGMLIEPPPLAGQSTWAEEDYDCEVNLWSY
A1	OsDREB1H	LOC_Os09g35020.1	MDMAGHEVNSSSSSSGAESSSSSSGRQQYKKRPAGRTKFRETRHPVYRGVRRRGGAGRWVCEVRVPGKRGARLWLGTYVTAEAAARAHDAAMIALRGGAGGGGAACLNFQDSAWLLAVPPAAPSDLAGVRRAATEAVAGFLQRNKTTNGASVAEAMDEATSGVSAPPPLANNAGSSETPGPSSIDGTADTAAGAALDMFELDFFGEMDYDTYYASLAEGLLMEPPPAATALWDNGDEGADIALWSY
A1	OsDREB1C	LOC_Os06g03670.1	MEYYEQEEYATVTSAPPKRPAGRTKFRETRHPVYRGVRRRGPAGRWVCEVREPNKKSRIWLGTFATAEAAARAHDVAALALRGRGACLNFADSARLLRVDPATLATPDDIRRAAIELAESCPHDAAAAAASSSAAAVEASAAAAPAMMMQYQDDMAATPSSYDYAYYGNMDFDQPSYYYDGMGGGGEYQSWQMDGDDDGGAGGYGGGDVTLWSY
A1	OsDREB1J	LOC_Os08g43200.1	MEKNTTAMGQLMSSSATTAATATGPASPKRPAGRTKFQETRHPVFRGVRRRGRAGRWVCEVRVPGSRGDRLWVGTFDTAEEAARAHDAAMLALCGASASLNFADSAWLLHVPRAPVASGHDQLPDVQRAASEAVAEFQRRGSTAATATATSGDAASTAPPSSSPVLSPNDDNASSASTPAVAAALDHGDMFGGMRTDLYFASLAQGLLIEPPPPPTTAEGFCDDEGCGGAEMELWS
A1	OsDREB1D	LOC_Os06g06970.1	MEKNTAASGQLMTSSAEATPSSPKRPAGRTKFQETRHLVFRGVRWRGCAGRWVCKVRVPGSRGDRFWIGTSDTAEETARTHDAAMLALCGASASLNFADSAWLLHVPRAPVVSGLRPPAARCATRCLQGHRRVPAPGRGSTATATATSGDAASTAPPSAPVLSAKQCEFIFLSSLDCWMLMSKLISSSRAKGSLCLRKNPISFCMVTNSYTALLLEYIILQMNSMIVLIHELSKYQVFLLLTMITHHLFQWRR
A1	OsDREB1F	LOC_Os01g73770.1	MDTEDTSSASSSSVSPPSSPGGGHHHRLPPKRRAGRKKFRETRHPVYRGVRARAGGSRWVCEVREPQAQARIWLGTYPTPEMAARAHDVAAIALRGERGAELNFPDSPSTLPRARTASPEDIRLAAAQAAELYRRPPPPLALPEDPQEGTSGGGATATSGRPAAVFVDEDAIFDMPGLIDDMARGMMLTPPAIGRSLDDWAAIDDDDDHYHMDYKLWMD
A1	ZmDREB1.10	GRMZM2G042756_P01	MDWAYYGSGYSTPASGGGGGDEDAYMTVSSAPPKRRAGRTKFKETRHPVYKGVRSRNPGRWVCEVREPHGRQRIWLGTFETAEMAARAHDVAALALRGRAACLNFADSPRRLRVPAQGAGHDEIRRAAVEAAELFRPQPGERNVGGSEAAAEAAAAAPCAMGSGDLGGGEFPYYPVDDGLEFEMRGYLDMAQGMLIDPPQPAAGQSAWIEDEYECEVSLWSY
A1	ZmDREB1.9	GRMZM2G137341_P01	MLRLVPPPARHAHGHYHSHTQAAAMDAAGSFSDYSSGTPSPVAGGGGGDDFGSSSYMTVSSAPPKRRAGRTKFKETRHPVYKGVRRRNPGRWVCEVREPHGKQRIWLGTFETAEMAARAHDVAALALRGRAACLNFADSPRLLRVPPTGSGHDEIRRAAAVAADQFRPAPDQGNVAAEEEAADTPPPDALPSVTMQSVDDDPYCIIDDRLDFGMQGYLDMAQGMLIDPPPMAGSSTSGGGGDDDDDDGEVKLWSY
A1	ZmDREB1.7	GRMZM2G380377_P01	MEYAAVGYGYGYGYDERQEPAESADGGGGGDDEYATVLSAPPKRPAGRTKFRETRHPVYRGVRRRGPAGRWVCEVREPNKKSRIWLGTFATPEAAARAHDVAALALRGRAACLNFADSARLLQVDPATLATPDDIRRAAIQLADAASQQDETAAVAADVVAPSQADDVAAAAAAAAAMYGGGMEFDHSYCYDDGMVSGSSDCWQSGAGAGGWHSIVDGDDDDGASDMTLWSY
A1	ZmDREB1.2	GRMZM2G069082_P01	MDMGRHQLQLQHAASSSSTSASSSSEQDKPLCCSGPKKRPAGRTKFRETRHPVFRGVRRRGAAGRWVCEVRVPGRRGARLWLGTYLGAEAAARAHDAAMLALGRGAACLNFPDSAWLLAVPPPPALSGGLDGARRAALEAVAEFQRRRFGAAAADEATSGTSPPSSSSSATKPAPAIERVPVEASETVALDGAVFEPDWFGDMDLDLYYASLAEGLLVEPPPPPPPAAWDHGDCCDSGADVALWSY
A1	ZmDREB1.1_A	GRMZM2G124037_P01	MDTAGLVQHATSSSSTSTSASSSSSSSEQQSKAAWPPSPASSPQQPPKKRPAGRTKFRETRHPVFRGVRRRGAAGRWVCEVRVPGRRGARLWLGTYLAAEAAARAHDAAMLALQGRGAGRLNFPDSARLLAVPPPSALPGLDDARRAALEAVAEFQRRSGAADEATSGASPPSSSPSLPDVSAAGSPAAALEHVPVKADEAVALDLDGDVFEPDWFGDMDLELDAYYASLAEGLLVEPPPPAAAWDHEDCCDSGAADVALWSYY
A1	ZmDREB1.5	GRMZM2G069126_P01	MCPTKKEMSAESSGSASSWTSASASASTSTSPEHQTVWTSPPKRPAGRTKFRETRHPVFRGVRRRGSAGRWVCEVRVPGRRGCRLWLGTFDAAEAAARAHDAAMLAIAGASACLNFADSAWLLAVPASYASLADVRRAVAEAVEDFQRREAAAGDDARSATSPTPSTSGTDDDAATDGEESSPATEVSSFQLDVFDNMSWDLYYASMAQGMLMELPSAVPAFGDDGYTNVADVPLWSY
A1	ZmDREB1.3	GRMZM2G069146_P01	MCPTKKGMTGEPSSPCRSASASTLPEHHQTVWTSPPKRPAGRTKFRETRHPVFRGVRRRGSAGRWVCEVRVPGRRGCRLWLGTFDTAEAAARAHDAAMLALAGAAACCLNFADSAWLLAVPASCASLAEVRHAVADAVEDFLRHQVVPEDDALAATPSSPSSEDGNTSDGGESSSDSSPPTGASPFEFDVFNDMSWDLHYASLAQGLLVEPPSAVTAFMDEGFADVPLWSY
A1	ZmDREB1.4	GRMZM2G124011_P01	MCPIKRETTSAESGSPCSSSTSTSSSSEHHQTAWASPPKKRPAGRTKFRETRHPVFRGVRRRGRAGRWVCEVRVPGRRGCRLWLGTFDTAEAAARAHDAAMLAVAAGAARLNFADSAWLLAVPTASYASLADVRRAVAEAVESFLRRREEEEGDALSAASSTSPNDKDGDESSSATTTDDDSPFELDMFGGMSWDLYYANLAQAMLVEPPPIVPALCDDGVASELPLWSY
A1	ZmDREB1.8	GRMZM2G097182*	MDADDSSYASSSSFSPPPSPADHLRLPPKRRAGRKKFRETRHPVYRGVRARAGGTRWVCEVREPQAQARIWLGTYPTPEMAARAHDVAAIALRGATAADLNFPDSAHALPRARTAAPDDIRRAAAQAAELYRPSPSSSSASGLLLHHGRRTIAAPPPPLSLPPPEASSTCCWTTSTGTRGAGTTPTCCDGFLDEDSIFDMPGLIHDMAWGMLLTPPAMGRGLDWGALDDDDDHSHVDCTLWTLDG
A1	ZmDREB1.6	GRMZM2G175856	MSTTGQRSSPLRPWRKQVPINTPPQASPRQRHRPSCKRPAMDSTDPPPASPSSPGPPGGQPSPPKRPAGRTKFQETRHPVFRGVRRRGRAGRWVCEVRVPGSRGDRLWVGTFDTAEAAARAHDAAMLALCGAAASLNFADSAWLLHVPRAPAGLPGVQRAATDAVAAFLRTQQPRGGGDAPAAASQGQRANAATETELDHAGASAAAVDGGGGSVVEVDVFGGMDDAGSYYASLAQGLLIDPPPPAVECPEEEDDDCGGAGEMELWD
A1		Sb02g030330_p01	MCPIKKEMTGESSSPCSSASTSSEHHQTVWTSRPKRPAGRTKFRETRHPVFRGVRRRGNAGRWVCEVRVPGRRGCRLWLGTFDTADAAARAHDAAMLAIAGAGACLNFADSAWLLAVPASYASLAEVRHAVAEAVEEFLLREVVQEDDALSATSSTPPSSPSSSDDGSTSDGGESSESDSSPAATGASPFELDVFNDMSWDLYYASLAQGMLVEPPSAVTAFMDEGFADVPLWSY
A1		Sb02g030340_p01	MCPIKKETTSAESGSPPCSSPSSSSASVMVMERHHQTTVWTSPPKRPAGRTKFRETRHPVFRGVRRRGNAGRWVCEVRVPGRRGCRLWLGTFDTADAAARAHDAAVLAIAGAGRACLNFADSAWLLAVPDSYASLAEVRHAVAEAVEEFQRRGEAVEVEEEEEEDARSATASSTSSSPASDDDGGEESSSATEDSPPFEMDMFSDMSWDLYYASLAQAMLVEPPPTVTTAFCDDGVAEVPLWSY
A1		Sb02g030320_p01	MCPPIKKEMSAESSASASASPSASSEHQTVWTSPPKRPAGRTKFRETRHPVFRGVRRRGNAGRWVCEVRVPGRRGCRLWLGTFDTAEAAARAHDAAMLAIAGAGACLNFADSAWLLAVPASYASLAEVRHAVAEAVEDFQRREGEGEAAAGEDDARSATSSSVPSTSSGNEDDAAATDGEESSPATEDSSPFEMDVFNDMSWDLYYASMAQGMLMELPSAVPAFGDDGYANVADVPLWSY
A1		Sb07g025210_p01	MDFKRTTTEPPAAATSPSASPSLGSSGQHPSPPKRPAGRTKFQETRHPVFRGVRRRGRAGRWVCEVRVPGSRGDRLWVGTFDTAEAAARAHDAAMLALCGDAACLNFADSASLLHVPRPAADPSAAVGLPDVQRAATEAVAGFMLQRQRGGHDAPAAASQDNAASASAAAAGVDHAHAPRAVGPPAVDSLLELDVFGGMDDAGSYYASLAQGLLIDPPPPAVDCPDEDEDCGAGEMELWG
A1		Sb02g030310_p01	MDMGRLQQHQHATCSSSTSTSASSTSSSEQTIKAVVWSPSSSSSPQPPKKRPAGRTKFRETRHPVYRGVRRRGAAGRWVCEVRVPGKRGARLWLGTYLAAESAARAHDAAMLALGRGGAAGCLNFPDSAWLLAVPPPSAISGLDDARRAALEAVAEFQRRFGAAAAGGCGSVDEATSGVSAPPLSTSSLPGISSGSPAPAPELQQVPVKAGETATALDGDVFEPADWFGDMDMELDVYYASLAEGLLVEPPPAPAAAWDHGDCCDAGADVALWSY
A1		Sb02g030300_p01	MDTPSPSPTSSAGHDEYRTVWSAPPKKPAGRTKFRETRHPVYRGVRRRGTLGRWVCEVRVPGGRGSRLWLGTFTTPELAARAHDAAAIALSRRGACLNFADSAWLLPPLMPAALSAPELASAREVKDAVAEAVEAFRRCSVAEPTLSSPPNDTADDEEEEDDDDDAVSSPGAVPWNDAVFEFEDVFRFGGMVDAGSYYASLAQGLLVDPPDAAGAWREDVVHATADTVLWSY
A1		Sb04g031950_p01	MDAASFSDYSSGTPSPVGGVSGGVDGDDGGSSSSYMTVSSAPPKRRAGRTKFKETRHPVYKGVRRRNPGRWVCEVREPHGKQRIWLGTFETAEMAARAHDVAALALRGRAACLNFADSPRLLRVPPMGSGHDEIRRAAAVAADQFRPAPDRQGNVATAEEAADTTPLDATTQSVVDDPYCIIDDRLDFGMQGYLDMAQGMLIDPPPMAGSSTSGGDDDDDGEVKLWSY
A1		Sb06g025900_p01	MDWAYYGISGYSTTPSPPPVGVGGGVGDEDEAYMTVSSAPPKRRAGRTKFKETRHPVYKGVRSRNPGRWVCEVREPHGRQRIWLGTFETAEMAARAHDVAALALRGRAACLNFADSPRRLRVPAQGAGHDEIRRAAVEAAELFRPPQQQQHNVGGSEAAAAAVAAPCAQGSGGGGIGGDFAYYPMDDGLEFEMHGYLDMAQGMLVDPPQATAWIEDEYECEVSLWSY
A1		Sb10g001620_p01	MEYGVADDYGYGYGGYDDQQDLPSSSSVDGDEYATVLSAPPKRPAGRTKFRETRHPVYRGVRRRGPAGRWVCEVREPNKKSRIWLGTFATAEAAARAHDVAALALRGRAACLNFADSARLLRVDPATLATPDDIRRAAIQLAEDSSSSTPDASAAAAAVAVASSASVGQATPSSSAYQAGDDATGAAMYGAEYAAAAMYGAGMDFDHSYYYDGMVGGNEWQSAGSSGWHSNVDAGDDEGAGDMSLWSYY
A1		Sb03g047170_p01	MDADDSSSASSSSPPVSPADHHHHHSLPPKRRAGRKKFRETRHPVYRGVRARGGGTRWVCEVREPQAQARIWLGTYPTPEMAARAHDVAAIALRGATAADLNFPDSAHALPRARTAAPEDIRCAAAQAAELYRPSSSSSSYSASSGLLQQHARRTITPPPPEVSSACCWTTSTGTRSAGGGGDSSTAASCYGFLDEDAIFDMPGLIDDMARGMLLTPPAMGRGALLDDDHHSHVDCTLWMVD
A1	DREB1F	AT1G12610	MNNDDIILAEMRPKKRAGRRVFKETRHPVYRGIRRRNGDKWVCEVREPTHQRRIWLGTYPTADMAARAHDVAVLALRGRSACLNFADSAWRLPVPESNDPDVIRRVAAEAAEMFRPVDLESGITVLPCAGDDVDLGFGSGSGSGSGSEERNSSSYGFGDYEEVSTTMMRLAEGPLMSPPRSYMEDMTPTNVYTEEEMCYEDMSLWSYRY
A1	DREB1E	AT1G63030	MENDDITVAEMKPKKRAGRRIFKETRHPIYRGVRRRDGDKWVCEVREPIHQRRVWLGTYPTADMAARAHDVAVLALRGRSACLNFSDSAWRLPVPASTDPDTIRRTAAEAAEMFRPPEFSTGITVLPSASEFDTSDEGVAGMMMRLAEEPLMSPPRSYIDMNTSVYVDEEMCYEDLSLWSY
A1	DREB1C	AT4G25470	MNSFSAFSEMFGSDYESPVSSGGDYSPKLATSCPKKPAGRKKFRETRHPIYRGVRQRNSGKWVCELREPNKKTRIWLGTFQTAEMAARAHDVAAIALRGRSACLNFADSAWRLRIPESTCAKEIQKAAAEAALNFQDEMCHMTTDAHGLDMEETLVEAIYTPEQSQDAFYMDEEAMLGMSSLLDNMAEGMLLPSPSVQWNYNFDVEGDDDVSLWSY
A1	DREB1A	AT4G25480	MNSFSAFSEMFGSDYESSVSSGGDYIPTLASSCPKKPAGRKKFRETRHPIYRGVRRRNSGKWVCEVREPNKKTRIWLGTFQTAEMAARAHDVAALALRGRSACLNFADSAWRLRIPESTCAKDIQKAAAEAALAFQDEMCDATTDHGFDMEETLVEAIYTAEQSENAFYMHDEAMFEMPSLLANMAEGMLLPLPSVQWNHNHEVDGDDDDVSLWSY
A1	DREB1B	AT4G25490	MNSFSAFSEMFGSDYEPQGGDYCPTLATSCPKKPAGRKKFRETRHPIYRGVRQRNSGKWVSEVREPNKKTRIWLGTFQTAEMAARAHDVAALALRGRSACLNFADSAWRLRIPESTCAKDIQKAAAEAALAFQDETCDTTTTNHGLDMEETMVEAIYTPEQSEGAFYMDEETMFGMPTLLDNMAEGMLLPPPSVQWNHNYDGEGDGDVSLWSY
A1	DREB1D	AT5G51990	MNPFYSTFPDSFLSISDHRSPVSDSSECSPKLASSCPKKRAGRKKFRETRHPIYRGVRQRNSGKWVCEVREPNKKSRIWLGTFPTVEMAARAHDVAALALRGRSACLNFADSAWRLRIPETTCPKEIQKAASEAAMAFQNETTTEGSKTAAEAEEAAGEGVREGERRAEEQNGGVFYMDDEALLGMPNFFENMAEGMLLPPPEVGWNHNDFDGVGDVSLWSFDE
A2	OsDREB2C	LOC_Os08g45110.1	MILIHRYNQASMEMDIGEGESCCGRRKQQQQQNISSSKSRKCCPLRRSRKGCMKGKGGPENQRCPFRGVRQRTWGKWVAEIREPNRGARLWLGTFNTALDAARAYDSAARALYGDCARLNLLLAAATAGAPPAAATPSVATPCSTNDDSNNSSSTTHQQQLTTMLQLDDDNYTLQPSSSDQEDFETYVTRLPKAEDFGLEGFQEVPLDVLDEAGGGISIWDLSICPADFMATAATTTAKSS
A2	OsDREB2A	LOC_Os01g07120.1	MLFRFVSCNVQLCGIIELPHWVRKKRTRRKSDGPDSIAETIKWWKEQNQKLQEENSSRKAPAKGSKKGCMAGKGGPENSNCAYRGVRQRTWGKWVAEIREPNRGRRLWLGSFPTALEAAHAYDEAARAMYGPTARVNFADNSTDANSGCTSAPSLMMSNGPATIPSDEKDELESPPFIVANGPAVLYQPDKKDVLERVVPEVQDVKTEGSNGLKRVCQERKNMEVCESEGIVLHKEVNISYDYFNVHEVVEMIIVELSADQKTEVHEEYQEGDDGFSLFSY
A2	OsDREB2B	LOC_Os05g27930.1	MTVDQRTTAKAIMPPVEMPPVQPGRKKRPRRSRDGPTSVAETIKRWAELNNQQELDPQGPKKARKAPAKGSKKGCMKGKGGPENTRCDFRGVRQRTWGKWVAEIREPNQQSRLWLGTFPTAEAAACAYDEAARAMYGPMARTNFGQHHAPAASVQVALAAVKCALPGGGLTASKSRTSTQGASADVQDVLTGGLSACESTTTTINNQSDVVSTLHKPEEVSEISSPLRAPPAVLEDGSNEDKAESVTYDENIVSQQRAPPEAEASNGRGEEVFEPLEPIASLPEDQGDYCFDIDEMLRMMEADPTNEGLWKGDKDGSDAILELGQDEPFYYEGVDPGMLDNLLRSDEPAWLLADPAMFISGGFEDDSQFFEGL
A2	OsABI4	LOC_Os05g28350.1	MEPSDDACTVAAPAAETAASSSGAGGGGGGGRTKKKAAGKGGPENGKFRYRGVRQRSWGKWVAEIREPRKRSRKWLGTFATAEDAARAYDRAALLLYGPRAHLNLTAPPPLPPPPPSSAAAAAASSSSAASSTSAPPLRPLLPRPPHLHPAFHHQPFHHHLLQPQPPPPPPPLYYAATASTSTVTTTTTAPPPQLAAAAPAAVLVAAAVSSTAETQAVVATAPEDAASAAAAAAAEEEAAWGFHGGDEEDYAAALLWSEPDPWFDLFLK
A2	OsDREB2D	LOC_Os05g39590.1	MAAGEGDVGMEVETKAPAMPPPPPASSSAARKKKQARAKNGDTPEPDAAGGARARASRRAKRGPGSYRGVRQRRWGKWVSEIREPNRGKRHWLGTFGSAVDAALAYDKAAASILGPRAVLNFPAFSPPAAAIAAPEQCEPPFCSPATTAAATAPEQRQTPGCSPAAVAGSGGGAVFEERDVKPVVLPLPLPAILQDGGGTEAMAQHWDWEWDASWPELEMFECLDDIAMYLDVDAVMTTRDCKVEELDADIVDSPLWTLSD
A2	OsDREB2E	LOC_Os03g07830.1	MESYGRKRAWKKGPTRGKGGPQNAACEYRGVRQRTWGKWVAEIREPNKRTRLWLGSFATAEEAALAYDEAARRLYGPDAFLNLPHLRAASAAAAHQRLRWLPASAAAAAARGGAAAVPAYGLLNLNAQHNVHVIHQRLQELKNSSSSPTKPPPRTPTRANPPPPPLPTSSPCSTVTNSVGSAALPPPMSCFQALEQAMAATAAMESAPCDDDAAVVGFGADKPQLDLKEFLQQIGVLKADDDGATGKNGAVHGDDGELADAFGFGGSGEFDWDALAADMSDIAGGHGGALGANGGFQMDDLHEVEQFGGCMPIPIWDI
A2	ZmDREB2A	GRMZM2G006745_P01	MTLDQNHAMPMQPPALQPGRKKRPRRSRDGPTSVAAVIQRWAERNKHLEYEESEEAKRPRKAPAKGSKKGCMKGKGGPDNTQCGYRGVRQRTWGKWVAEIREPNRVDRLWLGTFPTAEDAARAYDEAARAMYGDLARTNFPGQDATTSAQAALSSTSAQAAPTAVEALQTGTSCESTTTSNHSDIASTSHKLEASDISSYLKEKCPAGSCGIQDGTPIVADKEVFGPLEPITNLPDGGDGFDIGEMLRMMESDPHNAGGADAGMGQPWYLDELDSSVLESMLQPEPEPEPEPFLMSEEPDMFLAGFESAGFVEGLERLN
A2	ZmDREB2.7	GRMZM2G028386_P01	MDRVPPPVSMQVAAMQRHQQQQQFVHHLQQVHQQGTQHEQPPPPHQNGSSSSGRTGGGRKCCPLRRSRKGCMKGKGGPDNQQCPFRGVRQRTWGKWVAEIREPNRGARLWLGTFGSALEAARAYDAAARTLYGDCARLNLQLVPPSAAAAAAGGGGPAVVASPSPDTVAGPAAAAGGGGHNCHHQYLQQQHAMAAPMMMMHSSCCSADGSSSNSDSISNSCSSPVTTAASPAYSHHQTMFQTPALQPSCGAMTMAAAAPHVQGFHVGDDDTTTAMAMHRHQQMMRELAEAPLHQEADDFEDFVTRLPKAEDFGLQGFQEVAPEVFDDAAGIWDHAAAWEPPTMMIDSGAQPQQQLVVPL
A2	ZmDREB2.8	GRMZM2G156737_P01	MDRLAPPVAVEVPVVHRQQQQQFVHHSQVHQQQRTHQQQQHQNGGGSKPGGRKCCPLRRSRKGCMKGKGGPDNQQCPFRGVRQRTWGKWVAEIREPNRGARLWLGTFGSALEAARAYDAAARALYGDCARLNLQLPPPSAAAGGGPAIVASPSPDTVAGPAAAAAGGHSRHHQYLQQQQPSMAAPMMMVHSSCCSADASSSNSDSNSNSSSSPVTMAAAATSPTYTHHQTTFQMPPPPPSSCGVMMAAVQGCHVDDTTTTTMAMQRHQQMLRELAAAPLHQEADDFEDFMTRLPKAEDFGLQGFQEVPPEVFDEAAGIWDHTAAWSSPTMMIDSAGAQRQQVVDSSSLFNSR
A2	ZmDREB2.3/ZmABI4	GRMZM2G093595_P01	MEASNNESAPTAEAAAGSGPAGGEGRKGKAPKGGPENGKFRYRGVRQRSWGKWVAEIREPRKRSRKWLGTFATAEDAARAYDRAALLLYGPRAHLNLTSPPPPTLAAPRSHPHSSATSSAPPALRPLLPRPPLHQLSSDGAPAPDFHYHNQFQRRLLPQPTPTLYYANTATASTVTTSVPTRVAVPQEPAIAPAVGSSTSLQEPQVGTPEEARGEAGWDYNGGEEEDYAAALLWDEPEPFFWFDVFLK
A2	ZmDREB2-19	GRMZM2G323172_P01	MDLAHQRISSFPRRAPSSIFSPGQPAIVPHRAPRHHTTSLSPNKEETRKKKTSRGGGARGIAGAGGAATGEGGARGGCPSVTTFFRGCWIAFSGNQEREANKEMVVYLVDASPKMFTPTTTQIREPNKRTRLWLGSFATAEEAALAYDEAARRLYGPDAFLNLPHLRASAVSSTAAHQRLRWLAASARGAAAVPAYDLLNLNAQHNIYNLLAHVPLMDFQKESTFDMWSTVGLISVLTLDFWFCTSDEGLSSKGENDSFKVLALIHQNVIPSMSNPSILCDFLTRSYDIGGVISVMALSGLFILMTQHGLEYRKFYEKLYALLTPVVFMAKHRSVFLQDKQLKSHPPKNVESEILCEHIKKEREAAKAGKRPYYLKKSELRERKLMNKYNELKLYDSAI…
A2	ZmDREB2-20	GRMZM2G348307_P01	MKTKTVSSDTTFFRGCWIAFSGNQEREANKEMVATLSTPRPKCSPLPPPRFVWLLSHSNAANREEFRIGRCCLHLKPSVPQPDSDIGDPQIREPNKRTRLWLGSFATAEEAALAYDEVARRLYGPDAFLNLPHLCASAVSSVAAHQRLRWLAASARGTAAVPAYDLLNLNAQHNVYNLLAHVPLMDFQKESTFDMLSTVGLNSVLTLDFWFCTSDEGLSSKGENDSFKFTKAWLSFLMLPLPLDVYKEVLALIHQNVIPSMSNPSILCDFLTRSYDIGGVISVMALSGLFILMTQHGLEYRKFYEKLYALLTPAVFMAKHRSVFLQDKQLKSHPPKNVESKILCEHIKKEREVAKARKRPYYLKKSELHERKLMNKYNELKLYDSAIEFGILSIDL
A2	ZmDREB2.6	GRMZM2G399098_P01	MQSYGRKRAWKKGPTRGKGGPQNAACEYRGVRQRTWGKWVAEIREPNKRTRLWLGSFATAEEAALAYDEAARRLYGPDAFLNLPHLRASAVSSAAAHQRLRWLSASARGAAAVPAYGLLNLNAQHNVRVIHQRLQELKNNGSPAKPPPSPSLRVSPSAPHKQLAPADHLPAVATTSPCSIVVVTHVHAAPAMSCFHALEQTVATVAMRTVDDAEPCEGGACPPAADKPQIDLREFLQQIGVLNTDDDGITATAKAAFHAAGDAAVSCFVSGNGDFDWDVLAADLNDIAGAHGGANGGVQMDDLHEHAVDQFGTCLPIPVWDV
A2	ZmDREB2.4	GRMZM2G419901_P01	MESYGRKRAWKKGPTRGKGGPQNAACEYRGVRQRTWGKWVAEIREPNKRTRLWLGSFATAEEAALAYDEAARRLYGPDAFLNLPHLRVSAAAAHQRIRWLPASARGAAAAAVPAYGLLNLNAQHNVHVIHQRLQELKNNGSPAKPPPPAPRVSPAARQQQLAPADHLPVASTSPCSTVTTHAAAAALPPPMSCFHALDLDLEQAVATAAMTTVDDAEPFEGGGAFPPGADKPQLDLREFLQQIGVLKTDDDGTATAKGSLHGDAADAGCFGGNGEFDWDALAADLNDIAGAHGGANGGFQMDDLHEVDQFGTCLPIPVWDV
A2	ZmDREB2.5	GRMZM2G376255_P01	MESYGHKRAWKKEPTRGKGGPQNAACEYRGVRQRTWGKWVAEIREPNKRARLWLGSFATAEEAALAYDEAARRLYGTDVFLNLPHLRASGVSAAGAGNAHERLRWLPAASARGAAVPAYGLLNLNAQHNVHVIHQRLQELKNNGSPADHLPAAASTSPCSTVTTRAAAALPAPMSCFHALEQAVTTVATRTTVDDAEPCEGGACPSGADKPQIDLSEFLQQIGVLNNTDDDGIRTTAKASFRGDAAEAGCFGGNGEFDWDALAADLNDIAGAGVHGGVNGGFQMDDLHEHEVEQFGTCLPIPVWDVQ
A2	ZmDREB2.2	AC209257.4_FGP006	MGGPDNTRHNYRGVRQRRWGKWVAEIREPNRGKRHWLGTFDNPVDAAVAYDRAAVSIHGAHAHLNFPCSAATTADASLEHEAKPMVAAAALGGGGAEAVSQRQEDDDPHDIAMYIDFDAVFDMVPFCHGIKREDCQHEGFDGDAVHSPLWALGD
A2		Sb09g023190_p01	MGVGLKRQEMWRAAAAAAAAAPAPTASAAGRQQAVASNSATAKPLAERFRPAQRGMGGPDNACHNFRGVRQRRWGKWVAEIREPNRGKRHWLGTFDNPFDAAVAYDRAAVSIHGAHYAHLNFPADHAAAAPAQCHPSSCSAAATTADVFQEHEAKPRVAAALGGGAVTVSQQQPQQQGTPWISPDAPFGDDSHDIAMYLDFDAVSDMVPFYPGIKREDCQHQVFDANAVHSPVWALGD
A2		Sb03g004980_p01	MELGDATAGQGAQGDAASGALVRKKRMRRKSTGPDSIAETIKWWKEQNQKLQDESGSRKAPAKGSKKGCMTGKGGPENVNCVYRGVRQRTWGKWVAEIREPNRGRRLWLGSFPTAVEAAHAYDEAAKAMYGPKARVNFSDNSADANSGCTSALSLLASSVPVATLQRSDEKVETEVESVETEVHEVKTEGNDDLGSVHVACKTVDVIQSEKSVLHKAGEVSYDYFNVEEVVEMIIIELNADKKIEAHEEYHDGDDGFSLFAY
A2		Sb09g016150_p01	MRGKGGPDNTQCGYRGVRQRTWGKWVAEIREPNRVNRLWLGTFPTAEDAARAYDEAARAMYGDLARTNFPRPHAATYAQAALVSTSSQAAPMAVGALWPGTSCESTTTSNHSDIASTSHKPEASDSSSSLKAEWPEALEAGSSCIQAGTPSVADKVFGTLEPITKLPDGGVTNLPDGGVINLPDGGDDCFDIGEMLSMMEADPHNEGGADVGMGQPWCLDGLDSSVLESMLQSEPEPFLMSEEQEMFLAGFESPSSFFEDLERLK
A2		Sb07g023575_p01	MDRSVAMEVAEMQRQRQQFVHHLQVHHQQQGTTHHQPLLSSPPPHHQQQQNSGSSSRAGGGGRRCCPLRRSRKGCMKGKGGPDNQQCPYRGVRQRTWGKWVAEIREPNRGARLWLGTFGSALEAARAYDNAARQLYGDCARLNLQQMPVPPPSAAAAGGGGGGGGGGAAAVVVSSAPSPDAVAAAGPGGGGGGGHNRHHQYLQQQQQQQAAMASSAPIMMMQYSASSYSADASSSNSDSFSNSYSSSSPVTMAPSPTTNNYNHHQTFQMTPPPSSCGVVMAPAAAPQAQQGCHVDDTTTTTLAMQHQQMIRELAAVPLHQEADDDFEDFMTRLPKAEDFGLQGFQEVPPEVFDEAAGIWDHTAAAWSTPATMMTIDSAAGAAHQHQQQ
A2		Sb09g016550_p01	MEPNNNQPAATAEEAAAGSGPGGEGGRKGKAPKGGPENGKFRYRGVRQRSWGKWVAEIREPRKRSRKWLGTFATAEDAARAYDRAALLLYGPRAHLNLTSPPPPTLAAPRSHPHSSATSSSSAPPALRPLLPRPPLHHQLSSGACAPAPDFHHHHQQFQCHHLLPQAQPTPPLYYANTATASTVTTTVPTRVAVPQEPAVAPAEPQASTPEEAPRETGWDYHGGEEEDYAAALLWDEPEPFFWFDVFLK
A2	DREB2D	AT1G75490	MSSIEPKVMMVGANKKQRTVQASSRKGCMRGKGGPDNASCTYKGVRQRTWGKWVAEIREPNRGARLWLGTFDTSREAALAYDSAARKLYGPEAHLNLPESLRSYPKTASSPASQTTPSSNTGGKSSSDSESPCSSNEMSSCGRVTEEISWEHINVDLPVMDDSSIWEEATMSLGFPWVHEGDNDISRFDTCISGGYSNWDSFHSPL
A2	DREB2E	AT2G38340	MEKEDNGSKQSSSASVVSSRRRRRVVEPVEATLQRWEEEGLARARRVQAKGSKKGCMRGKGGPENPVCRFRGVRQRVWGKWVAEIREPVSHRGANSSRSKRLWLGTFATAAEAALAYDRAASVMYGPYARLNFPEDLGGGRKKDEEAESSGGYWLETNKAGNGVIETEGGKDYVVYNEDAIELGHDKTQNPMTDNEIVNPAVKSEEGYSYDRFKLDNGLLYNEPQSSSYHQGGGFDSYFEYFRF
A2	DREB2C	AT2G40340	MPSEIVDRKRKSRGTRDVAEILRQWREYNEQIEAESCIDGGGPKSIRKPPPKGSRKGCMKGKGGPENGICDYRGVRQRRWGKWVAEIREPDGGARLWLGTFSSSYEAALAYDEAAKAIYGQSARLNLPEITNRSSSTAATATVSGSVTAFSDESEVCAREDTNASSGFGQVKLEDCSDEYVLLDSSQCIKEELKGKEEVREEHNLAVGFGIGQDSKRETLDAWLMGNGNEQEPLEFGVDETFDINELLGILNDNNVSGQETMQYQVDRHPNFSYQTQFPNSNLLGSLNPMEIAQPGVDYGCPYVQPSDMENYGIDLDHRRFNDLDIQDLDFGGDKDVHGST
A2	DREB2H	AT2G40350	MPRKRKSRGTRDVAEILRKWREYNEQTEADSCIDGGGSKPIRKAPPKRSRKGCMKGKGGPENGICDYTGVRQRTWGKWVAEIREPGRGAKLWLGTFSSSYEAALAYDEASKAIYGQSARLNLPLLPLCQARLLHFLMNLKFVHVRIQMQDLVLVRSD
A2	DREB2B	AT3G11020	MAVYEQTGTEQPKKRKSRARAGGLTVADRLKKWKEYNEIVEASAVKEGEKPKRKVPAKGSKKGCMKGKGGPDNSHCSFRGVRQRIWGKWVAEIREPKIGTRLWLGTFPTAEKAASAYDEAATAMYGSLARLNFPQSVGSEFTSTSSQSEVCTVENKAVVCGDVCVKHEDTDCESNPFSQILDVREESCGTRPDSCTVGHQDMNSSLNYDLLLEFEQQYWGQVLQEKEKPKQEEEEIQQQQQEQQQQQLQPDLLTVADYGWPWSNDIVNDQTSWDPNECFDINELLGDLNEPGPHQSQDQNHVNSGSYDLHPLHLEPHDGHEFNGLSSLDI
A2	DREB2F	AT3G57600	MEKSSSMKQWKKGPARGKGGPQNALCQYRGVRQRTWGKWVAEIREPKKRARLWLGSFATAEEAAMAYDEAALKLYGHDAYLNLPHLQRNTRPSLSNSQRFKWVPSRKFISMFPSCGMLNVNAQPSVHIIQQRLEELKKTGLLSQSYSSSSSSTESKTNTSFLDEKTSKGETDNMFEGGDQKKPEIDLTEFLQQLGILKDENEAEPSEVAECHSPPPWNEQEETGSPFRTENFSWDTLIEMPRSETTTMQFDSSNFGSYDFEDDVSFPSIWDYYGSLD
A2	DREB2A	AT5G05410	MAVYDQSGDRNRTQIDTSRKRKSRSRGDGTTVAERLKRWKEYNETVEEVSTKKRKVPAKGSKKGCMKGKGGPENSRCSFRGVRQRIWGKWVAEIREPNRGSRLWLGTFPTAQEAASAYDEAAKAMYGPLARLNFPRSDASEVTSTSSQSEVCTVETPGCVHVKTEDPDCESKPFSGGVEPMYCLENGAEEMKRGVKADKHWLSEFEHNYWSDILKEKEKQKEQGIVETCQQQQQDSLSVADYGWPNDVDQSHLDSSDMFDVDELLRDLNGDDVFAGLNQDRYPGNSVANGSYRPESQQSGFDPLQSLNYGIPPFQLEGKDGNGFFDDLSYLDLEN
A2	DREB2G	AT5G18450	MEEEQPPAKKRNMGRSRKGCMKGKGGPENATCTFRGVRQRTWGKWVAEIREPNRGTRLWLGTFNTSVEAAMAYDEAAKKLYGHEAKLNLVHPQQQQQVVVNRNLSFSGHGSGSWAYNKKLDMVHGLDLGLGQASCSRGSCSERSSFLQEDDDHSHNRCSSSSGSNLCWLLPKQSDSQDQETVNATTSYGGEGGGGSTLTFSTNLKPKNLMSQNYGLYNGAWSRFLVGQEKKTEHDVSSSCGSSDNKESMLVPSCGGERMHRPELEERTGYLEMDDLLEIDDLGLLIGKNGDFKNWCCEEFQHPWNWF
A2	ABI4	AT2G40220	MDPLASQHQHNHLEDNNQTLTHNNPQSDSTTDSSTSSAQRKRKGKGGPDNSKFRYRGVRQRSWGKWVAEIREPRKRTRKWLGTFATAEDAARAYDRAAVYLYGSRAQLNLTPSSPSSVSSSSSSVSAASSPSTSSSSTQTLRPLLPRPAAATVGGGANFGPYGIPFNNNIFLNGGTSMLCPSYGFFPQQQQQQNQMVQMGQFQHQQYQNLHSNTNNNKISDIELTDVPVTNSTSFHHEVALGQEQGGSGCNNNSSMEDLNSLAGSVGSSLSITHPPPLVDPVCSMGLDPGYMVGDGSSTIWPFGGEEEYSHNWGSIWDFIDPILGEFY

## Sheet: Sheet2
ZmDREB1.1_A	GRMZM2G124037_P01	mdtaglvqhatsssststsassssssseqqskaawppspasspqqppkkrpagrtkfretrhpvfrgvrrrgaagrwvcevrvpgrrgarlwlgtylaaeaaarahdaamlalqgrgagrlnfpdsarllavpppsalpglddarraaleavaefqrrsgaadeatsgasppssspslpdvsaagspaaalehvpvkadeavaldldgdvfepdwfgdmdleldayyaslaegllveppppaaawdhedccdsgaadvalwsyy
ZmDREB1.2	GRMZM2G069082_P01	mdmgrhqlqlqhaasssstsasssseqdkplccsgpkkrpagrtkfretrhpvfrgvrrrgaagrwvcevrvpgrrgarlwlgtylgaeaaarahdaamlalgrgaaclnfpdsawllavppppalsggldgarraaleavaefqrrrfgaaaadeatsgtsppsssssatkpapaiervpveasetvaldgavfepdwfgdmdldlyyaslaegllvepppppppaawdhgdccdsgadvalwsy
ZmDREB1.3	GRMZM2G069146_P01	mcptkkgmtgepsspcrsasastlpehhqtvwtsppkrpagrtkfretrhpvfrgvrrrgsagrwvcevrvpgrrgcrlwlgtfdtaeaaarahdaamlalagaaacclnfadsawllavpascaslaevrhavadavedflrhqvvpeddalaatpsspssedgntsdggesssdsspptgaspfefdvfndmswdlhyaslaqgllveppsavtafmdegfadvplwsy
ZmDREB1.4	GRMZM2G124011_P01	Mcpikrettsaesgspcssststssssehhqtawasppkkrpagrtkfretrhpvfrgvrrrgragrwvcevrvpgrrgcrlwlgtfdtaeaaarahdaamlavaagaarlnfadsawllavptasyasladvrravaeavesflrrreeeegdalsaasstspndkdgdesssatttdddspfeldmfggmswdlyyanlaqamlvepppivpalcddgvaselplwsy
ZmDREB1.5	GRMZM2G069126_P01	mcptkkemsaessgsasswtsasasaststspehqtvwtsppkrpagrtkfretrhpvfrgvrrrgsagrwvcevrvpgrrgcrlwlgtfdaaeaaarahdaamlaiagasaclnfadsawllavpasyasladvrravaeavedfqrreaaagddarsatsptpstsgtdddaatdgeesspatevssfqldvfdnmswdlyyasmaqgmlmelpsavpafgddgytnvadvplwsy
ZmDREB1.6	GRMZM2G175856	msttgqrssplrpwrkqvpintppqasprqrhrpsckrpamdstdpppaspsspgppggqpsppkrpagrtkfqetrhpvfrgvrrrgragrwvcevrvpgsrgdrlwvgtfdtaeaaarahdaamlalcgaaaslnfadsawllhvprapaglpgvqraatdavaaflrtqqprgggdapaaasqgqranaateteldhagasaaavdggggsvvevdvfggmddagsyyaslaqgllidppppavecpeeedddcggagemelwd
ZmDREB1.7	GRMZM2G380377_P01	meyaavgygygygyderqepaesadgggggddeyatvlsappkrpagrtkfretrhpvyrgvrrrgpagrwvcevrepnkksriwlgtfatpeaaarahdvaalalrgraaclnfadsarllqvdpatlatpddirraaiqladaasqqdetaavaadvvapsqaddvaaaaaaaaamygggmefdhsycyddgmvsgssdcwqsgagaggwhsivdgddddgasdmtlwsy
ZmDREB1.8	GRMZM2G097182*	mdaddssyassssfspppspadhlrlppkrragrkkfretrhpvyrgvraraggtrwvcevrepqaqariwlgtyptpemaarahdvaaialrgataadlnfpdsahalprartaapddirraaaqaaelyrpspssssasglllhhgrrtiaapppplslpppeasstccwttstgtrgagttptccdgfldedsifdmpglihdmawgmlltppamgrgldwgaldddddhshvdctlwtldg
ZmDREB1.9	GRMZM2G137341_P01	mlrlvppparhahghyhshtqaaamdaagsfsdyssgtpspvagggggddfgsssymtvssappkrragrtkfketrhpvykgvrrrnpgrwvcevrephgkqriwlgtfetaemaarahdvaalalrgraaclnfadsprllrvpptgsghdeirraaavaadqfrpapdqgnvaaeeeaadtpppdalpsvtmqsvdddpyciiddrldfgmqgyldmaqgmlidpppmagsstsggggddddddgevklwsy
ZmDREB1.10	GRMZM2G042756_P01	mdwayygsgystpasgggggdedaymtvssappkrragrtkfketrhpvykgvrsrnpgrwvcevrephgrqriwlgtfetaemaarahdvaalalrgraaclnfadsprrlrvpaqgaghdeirraaveaaelfrpqpgernvggseaaaeaaaaapcamgsgdlgggefpyypvddglefemrgyldmaqgmlidppqpaagqsawiedeyecevslwsy
ZmDREB2A	GRMZM2G006745_P01	mtldqnhampmqppalqpgrkkrprrsrdgptsvaaviqrwaernkhleyeeseeakrprkapakgskkgcmkgkggpdntqcgyrgvrqrtwgkwvaeirepnrvdrlwlgtfptaedaaraydeaaramygdlartnfpgqdattsaqaalsstsaqaaptavealqtgtscestttsnhsdiastshkleasdissylkekcpagscgiqdgtpivadkevfgplepitnlpdggdgfdigemlrmmesdphnaggadagmgqpwyldeldssvlesmlqpepepepepflmseepdmflagfesagfveglerln
ZmDREB2.2	AC209257.4_FGP006	mggpdntrhnyrgvrqrrwgkwvaeirepnrgkrhwlgtfdnpvdaavaydraavsihgahahlnfpcsaattadasleheakpmvaaaalggggaeavsqrqedddphdiamyidfdavfdmvpfchgikredcqhegfdgdavhsplwalgd
ZmDREB2.3	GRMZM2G093595_P01	measnnesaptaeaaagsgpaggegrkgkapkggpengkfryrgvrqrswgkwvaeireprkrsrkwlgtfataedaaraydraalllygprahlnltspppptlaaprshphssatssappalrpllprpplhqlssdgapapdfhyhnqfqrrllpqptptlyyantatastvttsvptrvavpqepaiapavgsstslqepqvgtpeeargeagwdynggeeedyaaallwdepepffwfdvflk
ZmDREB2.4	GRMZM2G419901_P01	mesygrkrawkkgptrgkggpqnaaceyrgvrqrtwgkwvaeirepnkrtrlwlgsfataeeaalaydeaarrlygpdaflnlphlrvsaaaahqrirwlpasargaaaaavpaygllnlnaqhnvhvihqrlqelknngspakppppaprvspaarqqqlapadhlpvastspcstvtthaaaaalpppmscfhaldldleqavataamttvddaepfegggafppgadkpqldlreflqqigvlktdddgtatakgslhgdaadagcfggngefdwdalaadlndiagahgganggfqmddlhevdqfgtclpipvwdv
ZmDREB2.5	GRMZM2G376255_P01	mesyghkrawkkeptrgkggpqnaaceyrgvrqrtwgkwvaeirepnkrarlwlgsfataeeaalaydeaarrlygtdvflnlphlrasgvsaagagnaherlrwlpaasargaavpaygllnlnaqhnvhvihqrlqelknngspadhlpaaastspcstvttraaaalpapmscfhaleqavttvatrttvddaepceggacpsgadkpqidlseflqqigvlnntdddgirttakasfrgdaaeagcfggngefdwdalaadlndiagagvhggvnggfqmddlheheveqfgtclpipvwdvq
ZmDREB2.6	GRMZM2G399098_P01	mqsygrkrawkkgptrgkggpqnaaceyrgvrqrtwgkwvaeirepnkrtrlwlgsfataeeaalaydeaarrlygpdaflnlphlrasavssaaahqrlrwlsasargaaavpaygllnlnaqhnvrvihqrlqelknngspakpppspslrvspsaphkqlapadhlpavattspcsivvvthvhaapamscfhaleqtvatvamrtvddaepceggacppaadkpqidlreflqqigvlntdddgitatakaafhaagdaavscfvsgngdfdwdvlaadlndiagahgganggvqmddlhehavdqfgtclpipvwdv
ZmDREB2.7	GRMZM2G028386_P01	mdrvpppvsmqvaamqrhqqqqqfvhhlqqvhqqgtqheqpppphqngssssgrtgggrkccplrrsrkgcmkgkggpdnqqcpfrgvrqrtwgkwvaeirepnrgarlwlgtfgsaleaaraydaaartlygdcarlnlqlvppsaaaaaaggggpavvaspspdtvagpaaaagggghnchhqylqqqhamaapmmmmhssccsadgsssnsdsisnscsspvttaaspayshhqtmfqtpalqpscgamtmaaaaphvqgfhvgdddtttamamhrhqqmmrelaeaplhqeaddfedfvtrlpkaedfglqgfqevapevfddaagiwdhaaawepptmmidsgaqpqqqlvvpl
ZmDREB2.8	GRMZM2G156737_P01	mdrlappvavevpvvhrqqqqqfvhhsqvhqqqrthqqqqhqngggskpggrkccplrrsrkgcmkgkggpdnqqcpfrgvrqrtwgkwvaeirepnrgarlwlgtfgsaleaaraydaaaralygdcarlnlqlpppsaaagggpaivaspspdtvagpaaaaagghsrhhqylqqqqpsmaapmmmvhssccsadasssnsdsnsnsssspvtmaaaatsptythhqttfqmpppppsscgvmmaavqgchvddtttttmamqrhqqmlrelaaaplhqeaddfedfmtrlpkaedfglqgfqevppevfdeaagiwdhtaawssptmmidsagaqrqqvvdssslfnsr
