# Supplementary material for: Genome-Wide Analysis of ZmDREB Genes and Their Association with Natural Variation in Drought Tolerance at Seedling Stage of Zea mays L
Source: PLoS Genet. 2013 Sep 26;9(9):e1003790. doi: 10.1371/journal.pgen.1003790 (PMC3784558; doi:10.1371/journal.pgen.1003790)
Supplement: Table S4 — Genomic syntenic blocks among maize, rice and sorghum genomes. The gene colinearity data were collected from the Plant Genome Duplication Database (PGDD, http://chibba.agtec.uga.edu/duplication/). The maize, sorghum, and rice genome was abbreviated as Zm, Sb, and Os, respectively. The chromosomes of different species were abbreviated as “chr” plus Arabic numbers. The physical initiation position of each homozygous DREB gene and the resident genomic block in different genomes are labeled as “Zm_start, Os_start, Sb_start, Zm_block_start, Os_block_start and Sb_block_start”. The ending positions are labeled as “Zm_block_end, Os_block_end and Sb_block_end”. (XLS) [file pgen.1003790.s010.xls]

## Sheet: tableS4
Table S4. Genomic syntenic blocks among maize, rice and sorghum genomes.
The gene colinearity data were collected from the Plant Genome Duplication Database (PGDD, http://chibba.agtec.uga.edu/duplication). The maize, sorghum, and rice genome was abbreviated as Zm, Sb, and Os, respectively. The chromosomes of different species were abbreviated as “chr” plus Arabic numbers. The physical initiation position of each homozygous DREB gene and the resident genomic block in d…
block_no	chrom_zm	chrom_os	zm	zm_start	os	os_start	Os_block_start	Os_block_end	Zm_block_start	Zm_block_end
284	chr1	chr3	GRMZM2G419901	15773927	Os03t0174400	3983898	3478440	4791328	13536692	20115815
592	chr1	chr8	GRMZM2G028386	201957187	Os08t0565200	28410341	27491574	28488692	201484811	207611392
block_no	chrom_zm	chrom_sb	zm	zm_start	sb	sb_start	Sb_block_start	Sb_block_end	Zm_block_start	Zm_block_end
409	chr1	chr7	GRMZM2G028386	201957187	Sb07g023575	58462919	57210772	60113695	197846428	207611392
412	chr1	chr7	GRMZM2G175856	197273850	Sb07g025210	60253864	60141606	63222532	185304056	197794179
block_no	chrom_zm	chrom_os	zm	zm_start	os	os_start	Os_block_start	Os_block_end	Zm_block_start	Zm_block_end
374	chr2	chr4	GRMZM2G042756	16533760	Os04t0572400	29320002	29243541	30552358	13239305	16658706
604	chr2	chr8	GRMZM2G124037	194480841	Os08t0545500	27413284	26150586	27445420	191281534	194635986
646	chr2	chr9	GRMZM2G124037	194480841	Os09t0522100	21195319	17889078	23172906	186118619	198580383
block_no	chrom_zm	chrom_sb	zm	zm_start	sb	sb_start	Sb_block_start	Sb_block_end	Zm_block_start	Zm_block_end
142	chr2	chr2	GRMZM2G124037	194480841	Sb02g030300	65374417	61435726	70669582	185582353	205034855
385	chr2	chr6	GRMZM2G042756	16533760	Sb06g025900	54954569	53386414	56136327	13239305	21012417
block_no	chrom_zm	chrom_os	zm	zm_start	os	os_start	Os_block_start	Os_block_end	Zm_block_start	Zm_block_end
11	chr3	chr1	GRMZM2G097182	145434800	Os01t0968800	44496176	33328985	44962790	143487717	196593073
block_no	chrom_zm	chrom_sb	zm	zm_start	sb	sb_start	Sb_block_start	Sb_block_end	Zm_block_start	Zm_block_end
209	chr3	chr3	GRMZM2G097182	145434800	Sb03g047170	74119446	62981401	74436209	143696160	196593073
block_no	chrom_zm	chrom_os	zm	zm_start	os	os_start	Os_block_start	Os_block_end	Zm_block_start	Zm_block_end
621	chr4	chr8	GRMZM2G156737	48634199	Os08t0565200	28410341	27937463	28488692	47888485	54102589
block_no	chrom_zm	chrom_sb	zm	zm_start	sb	sb_start	Sb_block_start	Sb_block_end	Zm_block_start	Zm_block_end
433	chr4	chr7	GRMZM2G156737	48634199	Sb07g023575	58462919	58374488	59013081	47888485	50653175
block_no	chrom_zm	chrom_os	zm	zm_start	os	os_start	Os_block_start	Os_block_end	Zm_block_start	Zm_block_end
249	chr5	chr2	GRMZM2G137341	195834168	Os02t0677300	28508977	25393331	32254592	185405458	207137011
block_no	chrom_zm	chrom_sb	zm	zm_start	sb	sb_start	Sb_block_start	Sb_block_end	Zm_block_start	Zm_block_end
302	chr5	chr4	GRMZM2G137341	195834168	Sb04g031950	61839303	57877688	63716651	188855004	207137011
block_no	chrom_zm	chrom_os	zm	zm_start	os	os_start	Os_block_start	Os_block_end	Zm_block_start	Zm_block_end
420	chr6	chr5	AC209257.4_FGT006	153233970	Os05t0473300	23344957	22306106	25814514	150752271	159249932
492	chr6	chr6	GRMZM2G380377	62553942	Os06t0127100	1433798	149122	1736382	54213395	65301041
424	chr6	chr5	GRMZM2G093595	140694401	Os05t0351200	16630016	16513506	16630825	140160841	140694401
block_no	chrom_zm	chrom_sb	zm	zm_start	sb	sb_start	Sb_block_start	Sb_block_end	Zm_block_start	Zm_block_end
99	chr6	chr10	GRMZM2G380377	62553942	Sb10g001620	1301436	1159691	1885494	62075831	67260451
523	chr6	chr9	AC209257.4_FGT006	153233970	Sb09g023190	52840149	51797890	55263549	150741162	159431171
531	chr6	chr9	GRMZM2G093595	140694401	Sb09g016550	41771318	41771318	46911185	135959705	140693655
block_no	chrom_zm	chrom_os	zm	zm_start	os	os_start	Os_block_start	Os_block_end	Zm_block_start	Zm_block_end
666	chr7	chr9	GRMZM2G069082	141127000	Os09t0522000	21191161	20885935	21948479	140235025	143824136
639	chr7	chr8	GRMZM2G069082	141127000	Os08t0545500	27413284	27196066	27501552	140420473	141813117
block_no	chrom_zm	chrom_sb	zm	zm_start	sb	sb_start	Sb_block_start	Sb_block_end	Zm_block_start	Zm_block_end
178	chr7	chr2	GRMZM2G069082	141127000	Sb02g030300	65374417	64718422	66091642	138380750	143824136
block_no	chrom_zm	chrom_os	zm	zm_start	os	os_start	Os_block_start	Os_block_end	Zm_block_start	Zm_block_end
353	chr9	chr3	GRMZM2G376255	150869383	Os03t0174400	3983898	3543720	6673161	145339896	151633475
