# Supplementary material for: Genome-Wide Analysis of ZmDREB Genes and Their Association with Natural Variation in Drought Tolerance at Seedling Stage of Zea mays L
Source: PLoS Genet. 2013 Sep 26;9(9):e1003790. doi: 10.1371/journal.pgen.1003790 (PMC3784558; doi:10.1371/journal.pgen.1003790)
Supplement: Table S5 — Survival rate for maize genotypes in the maize variation panel exposed to severe drought conditions. The 368 inbred lines in this natural variation panel can be classified into 3 subgroups, on the basis of their survival rate (SR), tolerant (SR≥40%), moderately tolerant (40%>SR≥10%), and sensitive (SR = 0%). Means for survival rate of seedlings exposed to severe drought conditions were calculated from independent replicated experiments. “N.D.” indicates data unavailable. The classification of subpopulations was based on Yang et al., 2011 [42]. (XLSX) [file pgen.1003790.s011.xlsx]

## Sheet: Sheet1
Table S5. Survival rate for maize genotypes in the maize variation panel exposed to severe drought conditions.
The 368 inbred lines in this natural variation panel can be classified into 3 subgroups, on the basis of their survival rate (SR), tolerant (SR≥40%), moderately tolerant (40%>SR≥10%), and sensitive (SR=0%). Means for survival rate of seedlings exposed to severe drought conditions were calculated from independent replicated experiments. “N.D.” indicates data unavailable. The classification of subp…
Family	Subpopulation	Drought tolerance grouping	Mean(%)
CIMBL55	TST	tolerant	100
CIMBL70	TST	tolerant	95
CIMBL19	TST	tolerant	90
CML69	TST	tolerant	81.25
CML170	TST	tolerant	80
CIMBL92	TST	tolerant	77.78
GEMS51	SS	tolerant	77.78
CIMBL2	TST	tolerant	76.39
CIMBL17	MIXED	tolerant	75
CIMBL91	TST	tolerant	74.44
CIMBL147	TST	tolerant	73.89
CIMBL123	TST	tolerant	73.33
CIMBL54	TST	tolerant	72.73
CIMBL122	TST	tolerant	72.22
CIMBL42	TST	tolerant	72.22
CML118	TST	tolerant	68.75
CIMBL115	TST	tolerant	66.67
CIMBL22	TST	tolerant	66.67
CIMBL75	TST	tolerant	65
JIAO51	TST	tolerant	63.89
CIMBL53	TST	tolerant	61.11
JI853	NSS	tolerant	61.11
GEMS41	NSS	tolerant	61.11
CIMBL153	TST	tolerant	59.03
CIMBL56	TST	tolerant	58.89
CIMBL68	TST	tolerant	58.89
JH96C	NSS	tolerant	58.57
GEMS59	NSS	tolerant	58.57
CIMBL47	TST	tolerant	56.25
CIMBL114	TST	tolerant	55.56
CIMBL1	NSS	tolerant	55.56
CIMBL94	TST	tolerant	55.56
CIMBL46	TST	tolerant	55.56
GEMS13	SS	tolerant	55.56
CML411	TST	tolerant	52.78
CIMBL32	TST	tolerant	52.78
CML423	TST	tolerant	52.78
CML298	TST	tolerant	50.69
CIMBL60	TST	tolerant	50
CML165	TST	tolerant	50
S22	NSS	tolerant	50
GEMS5	SS	tolerant	50
GEMS25	MIXED	tolerant	49.49
CML304	TST	tolerant	49.21
CML361	TST	tolerant	49.21
CIMBL95	MIXED	tolerant	44.44
CIMBL74	TST	tolerant	44.44
CIMBL89	TST	tolerant	44.44
TIAN77	MIXED	tolerant	44.44
SI273	NSS	tolerant	44.44
CIMBL157	TST	tolerant	42.78
SW92E114	TST	tolerant	42.27
CML130	TST	tolerant	42.22
CIMBL127	TST	tolerant	40.91
CML50	TST	tolerant	40.4
CIMBL145	SS	tolerant	40
CIMBL82	TST	middle	38.89
CIMBL87	TST	middle	38.89
CIMBL28	TST	middle	38.89
GEMS37	NSS	middle	38.89
BY813	NSS	middle	38.89
ZB648	NSS	middle	38.89
CML479	TST	middle	38.89
CML171	TST	middle	37.22
BY855	NSS	middle	35.56
CHUAN48-2	MIXED	middle	35.42
CIMBL113	TST	middle	33.33
7884-4HT	NSS	middle	33.33
CML431	TST	middle	33.33
CIMBL129	TST	middle	31.82
GEMS63	SS	middle	29.17
CML32	TST	middle	27.78
CML325	TST	middle	27.78
CIMBL96	TST	middle	27.78
CML31	TST	middle	27.78
SY1128	NSS	middle	27.78
GEMS55	SS	middle	27.78
CML172	TST	middle	27.78
CIMBL52	TST	middle	27.78
CIMBL62	TST	middle	26.79
LY042	NSS	middle	26.67
835A	NSS	middle	25.4
B11	TST	middle	25
CIMBL12	TST	middle	25
CIMBL121	TST	middle	25
BY4960	NSS	middle	23.61
GEMS46	MIXED	middle	22.92
CIMBL98	TST	middle	22.22
CIMBL40	TST	middle	22.22
CIMBL81	TST	middle	22.22
GEMS42	NSS	middle	22.22
GY386	NSS	middle	22.22
LIAO5262	NSS	middle	22.22
835B	NSS	middle	22.22
GEMS11	SS	middle	22.22
GEMS2	MIXED	middle	22.22
07KS4	NSS	middle	22.22
LIAO159	MIXED	middle	22.22
05WN230	MIXED	middle	21.11
CML454	TST	middle	19.19
CML493	TST	middle	19.19
GEMS36	NSS	middle	18.75
DAN599	NSS	middle	18.18
CIMBL38	TST	middle	18.06
GEMS30	MIXED	middle	18.06
CIMBL116	TST	middle	16.67
CML433	TST	middle	16.67
CML415	TST	middle	16.67
BY809	NSS	middle	16.67
303WX	MIXED	middle	16.67
GEMS40	NSS	middle	16.67
BY815	NSS	middle	16.67
JY01	NSS	middle	16.67
GEMS1	MIXED	middle	16.67
18-599	NSS	middle	15.56
LIAO138	NSS	middle	15.56
CIMBL71	TST	middle	15
CI7	NSS	middle	15
GEMS62	SS	middle	14.65
CIMBL5	TST	middle	13.64
CIMBL106	TST	middle	12.5
SY1032	NSS	middle	12.5
CIMBL88	TST	middle	11.81
CIMBL77	TST	middle	11.81
CA47	TST	middle	11.81
CIMBL124	TST	middle	11.11
CIMBL150	TST	middle	11.11
CIMBL7	TST	middle	11.11
CML20	TST	middle	11.11
CIMBL101	TST	middle	11.11
CIMBL48	TST	middle	11.11
CIMBL149	TST	middle	11.11
CIMBL10	MIXED	middle	11.11
CML116	TST	middle	11.11
CIMBL43	TST	middle	11.11
CIMBL120	TST	middle	11.11
CIMBL139	MIXED	middle	11.11
CML432	TST	middle	11.11
CIMBL25	TST	middle	11.11
CIMBL83	TST	middle	11.11
ES40	MIXED	middle	11.11
U8112	SS	middle	11.11
GEMS28	MIXED	middle	11.11
ZZ01	NSS	middle	11.11
GEMS10	SS	middle	11.11
ZH68	SS	middle	11.11
TY4	MIXED	middle	11.11
BY807	NSS	middle	11.11
CIMBL21	TST	middle	10.56
CIMBL15	TST	middle	10.56
CIMBL51	TST	middle	10.56
CIMBL29	TST	middle	10
GEMS65	SS	middle	10
ZHENG30	NSS	middle	10
MO113	NSS	middle	10
GEMS15	SS	middle	10
05W002	MIXED	middle	10
WU109	MIXED	middle	10
ZZ03	NSS	middle	10
BY804	NSS	middle	10
CML338	TST	sensitive	9.09
RY729	NSS	sensitive	9.09
S37	TST	sensitive	8.33
IRF314	NSS	sensitive	8.33
CIMBL93	TST	sensitive	7.14
CML162	TST	sensitive	7.14
CIMBL4	TST	sensitive	6.25
CIMBL84	TST	sensitive	5.56
CIMBL133	TST	sensitive	5.56
CML323	TST	sensitive	5.56
CIMBL16	TST	sensitive	5.56
CML324	TST	sensitive	5.56
CIMBL108	TST	sensitive	5.56
CML163	TST	sensitive	5.56
CIMBL142	MIXED	sensitive	5.56
CML139	TST	sensitive	5.56
CML496	TST	sensitive	5.56
NAN21-3	MIXED	sensitive	5.56
CIMBL100	TST	sensitive	5.56
CIMBL23	TST	sensitive	5.56
CML192	TST	sensitive	5.56
CIMBL86	TST	sensitive	5.56
GEMS64	SS	sensitive	5.56
SY1035	NSS	sensitive	5.56
GEMS4	SS	sensitive	5.56
GEMS50	SS	sensitive	5.56
GEMS31	TST	sensitive	5.56
LIAO5263	NSS	sensitive	5.56
EN25	MIXED	sensitive	5.56
GEMS19	MIXED	sensitive	5.56
B111	MIXED	sensitive	5.56
CIMBL156	TST	sensitive	5.56
JI63	NSS	sensitive	5.56
GY462	NSS	sensitive	5.56
GEMS17	SS	sensitive	5
GEMS32	TST	sensitive	5
GEMS14	SS	sensitive	5
CIMBL125	TST	sensitive	4.55
FCD0602	MIXED	sensitive	4.55
DAN3130	NSS	sensitive	0
GEMS58	NSS	sensitive	0
YE8001	MIXED	sensitive	0
SY1039	NSS	sensitive	0
YE52106	NSS	sensitive	0
JI846	NSS	sensitive	0
QI205	MIXED	sensitive	0
4F1	NSS	sensitive	0
TY3	MIXED	sensitive	0
TY11	MIXED	sensitive	0
CIMBL27	TST	sensitive	0
CIMBL49	TST	sensitive	0
CML290	TST	sensitive	0
CIMBL151	TST	sensitive	0
CIMBL141	MIXED	sensitive	0
CIMBL9	MIXED	sensitive	0
SC55	MIXED	sensitive	0
CIMBL102	TST	sensitive	0
CML327	TST	sensitive	0
CIMBL99	TST	sensitive	0
CML191	TST	sensitive	0
CIMBL137	MIXED	sensitive	0
CML115	TST	sensitive	0
CML114	TST	sensitive	0
CIMBL105	TST	sensitive	0
CIMBL140	TST	sensitive	0
CML360	TST	sensitive	0
CIMBL79	TST	sensitive	0
CML486	TST	sensitive	0
CIMBL11	TST	sensitive	0
CML134	TST	sensitive	0
CIMBL50	TST	sensitive	0
CIMBL63	TST	sensitive	0
CIMBL3	TST	sensitive	0
CIMBL144	MIXED	sensitive	0
CIMBL143	MIXED	sensitive	0
CIMBL18	TST	sensitive	0
P178	NSS	sensitive	0
CIMBL69	TST	sensitive	0
CIMBL111	TST	sensitive	0
CML169	TST	sensitive	0
CIMBL13	MIXED	sensitive	0
CIMBL119	TST	sensitive	0
CML121	TST	sensitive	0
CIMBL152	TST	sensitive	0
CML189	TST	sensitive	0
D863F	NSS	sensitive	0
LIAO5114	MIXED	sensitive	0
LV28	MIXED	sensitive	0
GEMS9	SS	sensitive	0
CHENG698	MIXED	sensitive	0
M97	NSS	sensitive	0
YE515	MIXED	sensitive	0
GEMS61	SS	sensitive	0
ZAC546	NSS	sensitive	0
TIE7922	SS	sensitive	0
LG001	NSS	sensitive	0
B110	MIXED	sensitive	0
GEMS6	SS	sensitive	0
YE478	NSS	sensitive	0
LX9801	NSS	sensitive	0
JH59	NSS	sensitive	0
YU374	NSS	sensitive	0
DAN4245	NSS	sensitive	0
ZHENG35	MIXED	sensitive	0
GEMS60	NSS	sensitive	0
M153	NSS	sensitive	0
RY713	NSS	sensitive	0
B151	MIXED	sensitive	0
HUA83-2	MIXED	sensitive	0
CHANG3	NSS	sensitive	0
DONG46	MIXED	sensitive	0
BS16	NSS	sensitive	0
ZHI41	NSS	sensitive	0
TY5	MIXED	sensitive	0
GEMS39	NSS	sensitive	0
Z2018F	NSS	sensitive	0
B73	SS	sensitive	0
GEMS35	NSS	sensitive	0
GEMS18	SS	sensitive	0
DAN360	MIXED	sensitive	0
TY1	MIXED	sensitive	0
GEMS16	SS	sensitive	0
GEMS3	MIXED	sensitive	0
BY4839	NSS	sensitive	0
K14	NSS	sensitive	0
SHEN5003	NSS	sensitive	0
ZHENG28	NSS	sensitive	0
GEMS48	NSS	sensitive	0
LK11	NSS	sensitive	0
ZHENG29	MIXED	sensitive	0
DONG237	NSS	sensitive	0
GEMS21	SS	sensitive	0
GEMS54	MIXED	sensitive	0
GEMS23	SS	sensitive	0
GY1032	NSS	sensitive	0
R15X1141	NSS	sensitive	0
J4112	MIXED	sensitive	0
SI446	NSS	sensitive	0
W138	NSS	sensitive	0
975-12	MIXED	sensitive	0
TY6	MIXED	sensitive	0
L3180	MIXED	sensitive	0
GEMS33	NSS	sensitive	0
B77	MIXED	sensitive	0
ZHENG653	NSS	sensitive	0
ZHONG69	MIXED	sensitive	0
DH3732	NSS	sensitive	0
BY4944	NSS	sensitive	0
Q1261	NSS	sensitive	0
XUN971	MIXED	sensitive	0
GEMS66	SS	sensitive	0
GEMS44	NSS	sensitive	0
TY2	MIXED	sensitive	0
BZN	NSS	sensitive	0
CML122	TST	sensitive	0
HYS	NSS	sensitive	0
GY923	NSS	sensitive	0
WH413	NSS	sensitive	0
ZHENG32	SS	sensitive	0
HZS	NSS	sensitive	0
CIMBL6	TST	sensitive	0
CML422	TST	sensitive	0
CIMBL109	TST	sensitive	0
CIMBL66	TST	sensitive	0
CML426	TST	sensitive	0
CIMBL90	TST	sensitive	0
CIMBL59	TST	sensitive	0
CML480	TST	sensitive	0
LXN	NSS	sensitive	0
GEMS49	SS	sensitive	0
B114	NSS	sensitive	0
ZONG31	NSS	sensitive	0
GY798	NSS	sensitive	0
GEMS56	NSS	sensitive	0
XZ698	NSS	sensitive	0
SY1052	NSS	sensitive	0
K12	NSS	sensitive	0
SY3073	NSS	sensitive	0
B113	NSS	sensitive	0
K10	NSS	sensitive	0
GEMS29	MIXED	sensitive	0
XI502	NSS	sensitive	0
SI434	NSS	sensitive	0
MO17	NSS	sensitive	0
K22	NSS		N.D.
CML470	TST		N.D.
647	MIXED		N.D.
CIMBL58	TST		N.D.
177	NSS		N.D.
8902	MIXED		N.D.
HTH-17	NSS		N.D.
DAN340	NSS		N.D.
238	NSS		N.D.
7327	NSS		N.D.
9642	MIXED		N.D.
7381	NSS		N.D.
JI842	NSS		N.D.
R15	NSS		N.D.
5237	NSS		N.D.
526018	NSS		N.D.
268	NSS		N.D.
5213	MIXED		N.D.
1462	MIXED		N.D.
4019	NSS		N.D.
GY1007	NSS		N.D.
81162	NSS		N.D.
150	MIXED		N.D.
GEMS20	SS		N.D.
