# Supplementary material for: Genome-Wide Analysis of ZmDREB Genes and Their Association with Natural Variation in Drought Tolerance at Seedling Stage of Zea mays L
Source: PLoS Genet. 2013 Sep 26;9(9):e1003790. doi: 10.1371/journal.pgen.1003790 (PMC3784558; doi:10.1371/journal.pgen.1003790)
Supplement: Table S6 — Analysis of the genetic effect of the favorable allele of ZmDREB2.7 on drought tolerance in four F2 populations. The ZmDREB2.7 locus segregated as 3 genotypes among all the F2 progenies: homozygous for the favorable allele, heterozygous for both alleles, and homozygous for the sensitive allele. The haplotypes formed by the five polymorphisms (3 SNPs and 2 InDels) in the 5′-UTR of ZmDREB2.7 were based on the genotypic analyses of the 20-bp InDel using PCR. A one-way ANOVA was applied to analyze the statistical difference in the survival rate among the “a, b, c” genotypes. “P<0.05; “A, B, C” indicated P<0.01. “N” was the number of F2 individuals tested. (XLSX) [file pgen.1003790.s012.xlsx]

## Sheet: Sheet1
Table S6. Analysis of the genetic effect of the favorable allele of ZmDREB2.7 on drought tolerance in four F2 populations.
The ZmDREB2.7 locus segregated as 3 genotypes among all the F2 progenies: homozygous for the favorable allele, heterozygous for both alleles, and homozygous for the sensitive allele. The haplotypes formed by the five polymorphisms (3 SNPs and 2 InDels) in the 5’-UTR of ZmDREB2.7 were based on the genotypic analyses of the 20-bp InDel using PCR. A one-way ANOVA was applied to analyze the statistic…
F2 populations	Genotype	SNP-503	SNP-260	InDel-185	InDel-154	SNP-150	Survival rate	N
CIMBL70×Shen5003	Homozygous tolerant	A/A	C/C	0/0	1/1	G/G	65.63 ±1.11aA	116
	Heterozygous	A/C	C/T	0/3	1/0	G/C	45.72 ±5.437bB	230
	Homozygous sensitive	C/C	T/T	3/3	0/0	C/C	38.91 ±3.371bB	117
CIMBL91×Shen5003	Homozygous tolerant	A/A	C/C	0/0	1/1	G/G	63.45 ±7.04aA	110
	Heterozygous	A/C	C/T	0/3	1/0	G/C	55.18 ±9.64abAB	224
	Homozygous sensitive	C/C	T/T	3/3	0/0	C/C	40.57 ±2.87bB	115
CIMBL92×Shen5003	Homozygous tolerant	A/A	C/C	0/0	1/1	G/G	68.30 ±4.7aA	117
	Heterozygous	A/C	C/T	0/3	1/0	G/C	53.08±6.10bA	241
	Homozygous sensitive	C/C	T/T	3/3	0/0	C/C	47.59 ±11.88bA	114
CML118×Shen5003	Homozygous tolerant	A/A	C/C	0/0	1/1	G/G	65.96 ±2.06aA	120
	Heterozygous	A/C	C/T	0/3	1/0	G/C	50.81±1.64bB	187
	Homozygous sensitive	C/C	T/T	3/3	0/0	C/C	38.45±0.945cC	104
