# Supplementary material for: Genome-Wide Analysis of ZmDREB Genes and Their Association with Natural Variation in Drought Tolerance at Seedling Stage of Zea mays L
Source: PLoS Genet. 2013 Sep 26;9(9):e1003790. doi: 10.1371/journal.pgen.1003790 (PMC3784558; doi:10.1371/journal.pgen.1003790)
Supplement: Table S8 — Gene primers used for gene cloning, qRT-PCR, and sequencing analyses. Primer names were based on the gene name and the intended use of the primer. The numbers in brackets annotate the location of a primer within the corresponding gene. The location of the initiation codon (ATG) was considered as +1. (XLSX) [file pgen.1003790.s014.xlsx]

## Sheet: primers list
Table S8. Gene primers used for gene cloning, qRT-PCR, and sequencing analyses.
Primer names were based on the gene name and the intended use of the primer. The numbers in brackets annotate the location of a primer within the corresponding gene. The location of the initiation codon (ATG) was considered as +1.
Primer Name	Gene ID	Forward	Reverse
ZmDREB1A/1.1_cloning	GRMZM2G124037_T01	ATGGACACGGCCGGCCTC	CTAGTAGTAGCTCCAGAG
ZmDREB1.2_cloning	GRMZM2G069082_T01	ATGGACATGGGCCGGCAC	CTAGTAGCTCCAGAGCGCGAC
ZmDREB1.3_cloning	GRMZM2G069146_T01	ATGTGCCCAACCAAGAAGG	CTAGTAGCTCCAGAGCGGCA
ZmDREB1.4_cloning	GRMZM2G124011_T01	ATGTGCCCAATCAAGAGG	CTAGTAGCTCCAGAGCGGCA
ZmDREB1.5_cloning	GRMZM2G069126_T01	ATGTGTCCGACCAAGAAGG	CTAGTAGCTCCACAGTGG
ZmDREB1.6_cloning	GRMZM2G175856_T01	ATGGACTCCACCGATCCC	CTAGTCCCAC AGCTCCAT
ZmDREB1.7_cloning	GRMZM2G380377_T01	ATGGAGTACGCCGCCGTCG	TCAGTAGCTCCAGAGCGTC
ZmDREB1.8_cloning	GRMZM2G097182_T01	ATGGACGCCGACGACTCCT	TCATCCGTCCAGCGTCCAG
ZmDREB1.9_cloning	GRMZM2G137341_T01	ATGCTCCGACTCGTTCCTC	TCAGTAGCTCCAGAGCTTG
ZmDREB1.10_cloning	GRMZM2G042756_T01	ATGGACTGGGCGTACTACG	TCAGTAGCTCCAAAGACTG
ZmDREB2A/2.1S_cloning	GRMZM2G006745_T01_SHORT	ATGACGCTGGATCAGAACC	TCAGTTTAGCCGCTCCAGAC
ZmDREB2.2_cloning	AC209257.4_FGT006	ATGGGTGGCCCAGACAACAC	TCAGTCACCCAGTGCCCAC
ZmDREB2.3_cloning	GRMZM2G093595_T01	ATGGAAGCCAGCAACAATG	TCACTTGAGGAAGACATC
ZmDREB2.4_cloning	GRMZM2G419901_T01	ATGGAGAGCTACGGCCGGAAG	CTAGACGTCCCAGACAGGGAT
ZmDREB2.5_cloning	GRMZM2G376255_T01	ATGGAGAGCTACGGCCAC	CTACTGCACGTCCCAGAC
ZmDREB2.6_cloning	GRMZM2G399098_T01	ATGCAGAGCTACGGCCGCA	CTACACGTCCCAGACAGG
ZmDREB2.7_cloning	GRMZM2G028386_T01	ATGGATCGGGTGCCGCCG	TCAAAGAGGGACGACGAGC
ZmDREB2.8_cloning	GRMZM2G156737_T01	ATGGATCGGTTGGCGCCGCCTG	TCAACGAGAGTTGAAGAGGGAC
ZmDREB1A/1.1_qRTPCR	GRMZM2G124037_T01	CTTGGACGGCGATGTGTTTG	CATCCAACTCCAGGTCCATGTC
ZmDREB1.2_qRTPCR	GRMZM2G069082_T01	GCCTGGGATCATGGTGACTG	ATGAGTTGGTGGAGCTTATTGC
ZmDREB1.3_qRTPCR	GRMZM2G069146_T01	CTCAGGCAAGGCAAAAGGAAC	GTTGGGCACATCTTCTTCTGATG
ZmDREB1.4_qRTPCR	GRMZM2G124011_T01	TCGCCCAACGACAAGGAC	AGCTCATGCCACCGAACAT
ZmDREB1.5_qRTPCR	GRMZM2G069126_T01	CATCGCATCGCAAAAACCAC	ACTCATCTCCTTCTTGGTCGG
ZmDREB1.6_qRTPCR	GRMZM2G175856_T01	ATGGACTCCACCGATCCCCCG	ACGGCTGGCCGCCTGGTG
ZmDREB1.7_qRTPCR	GRMZM2G380377_T01	CAGCGACTGCTGGCAAAGC	CAGTAGCTCCAGAGCGTCATG
ZmDREB1.8_qRTPCR	GRMZM2G097182_T01	TACAGGAACCCGAGGAGCAG	TGGTGGCGTGAGCAGCATC
ZmDREB1.9_qRTPCR	GRMZM2G137341_T01	GCATTGGGCAAATAACTTCC	ATAGCATAGACGAACCGAAGG
ZmDREB1.10_qRTPCR	GRMZM2G042756_T01	GTGGACGACGGGCTGGAGTT	CCTGCGCCATGTCAAGGTAC
ZmDREB2.2_qRTPCR	AC209257.4_FGT006	GGAGGACGACGACCCTCAT	TCGAACACCGCATCGAAAT
ZmDREB2.3_qRTPCR	GRMZM2G093595_T01	TGCCAACTCGAATCCTGC	GCTTACTGCCCAACACATGC
ZmDREB2.4_qRTPCR	GRMZM2G419901_T01	ATGGAGAGCTACGGCCGGA	AGGGATGGGCAGGCAGGTT
ZmDREB2.5_qRTPCR	GRMZM2G376255_T01	AGCCCCAGATCGACCTCA	CGAAAGCTGGCTTTAGCAGTA
ZmDREB2.6_qRTPCR	GRMZM2G399098_T01	CAGGGAGTTCTTGCAACAGATC	GTGAAAGGCGGCTTTAGC
ZmDREB2.7_qRTPCR	GRMZM2G028386_T01	TATGATGATGATGCACTCC	GAGTTGGAAATGGAATCG
ZmDREB2.8_qRTPCR	GRMZM2G156737_T01	GTCCCTCTTCAACTCTCG	TGTGTAAGTAACTCACGAACC
ZmDREB2A/2.1S_qRTPCR	GRMZM2G006745_T01_SHORT	GCAGCCCGGAAGGAAGAA	GATGACAGCTGCCACTGACGTA
ZmDREB2A/2.1L_qRTPCR	GRMZM2G006745_T01LONG	GAAGAGCATATGGAGCAGAG	CTACTGTTCTGATGGAACCATG
ZmUBI-2_qRTPCR	GRMZM2G419891-T04	TGGTTGTGGCTTCGTTGGTT	GCTGCAGAAGAGTTTTGGGTACA
ZmDREB2.7-(-701)_requencing	GRMZM2G028386_T01	GTCCGTCAGTCCGTCCTTG
ZmDREB2.7-(654)_requencing	GRMZM2G028386_T01		GGAAATGGAATCGGAGTTTGAC
ZmDREB2.7-(-71)_resequencing	GRMZM2G028386_T01	CGAGGACTGCATTGCTAGCA
ZmDREB2.7-(1080)_reequencing	GRMZM2G028386_T01		TCAAAGAGGGACGACGAGC
ZMDREB2.7-(704)_reequencing	GRMZM2G028386_T01	ACCACCAGACGATGTTCCA
ZmDREB2.7-(1313)_resequencing	GRMZM2G028386_T01		TATTTCTCCTAGTTATTCGTGG
